# Supplementary material for: Redox Regulation of a Light-Harvesting Antenna Complex in an Anoxygenic Phototroph
Source: mBio. 2019 Nov 26;10(6):e02838-19. doi: 10.1128/mBio.02838-19 (PMC6879726; doi:10.1128/mBio.02838-19)
Supplement: TABLE S1 [file mBio.02838-19-st001.xlsx]

## Sheet: Table S1
Table S1. Change in gene expression for orthologous genes in 17 R. palustris strains exposed to low light and high light intensity
Note 1. All strains were grown in nitrogen-fixing medium with 20 mM acetate, Wolfe's vitamins, and 10 mM vanadium chloride
Note 2. Numbers highlighted in red were more highly expressed in cells exposed to high light intensity (ratio of low light intensity/high light intensity ≤0.5)
Note 3. Numbers highlighted in green were more highly expressed in cells exposed to low light intensity (ratio of low light intensity/high light intensity ≥2)
	R. palustris strain
orthoMCL_id	0001L	1a1	CGA009	CGA010	AP1	ATCC17007	BIS3	CEA001	DCP3	DSM126	DSM8283	KD1	NCIB8288	RCH350	RCH500	RSP24	TIE1	Locus number	Gene product
orthoMCL4366	0.0111248	0.470588	0.00500626	0.00431881	0.164609	0.0148148	1	0.00812065	0.0277778	0.0194986	1	0.0132053	0.013597	0.0108434	0.0467928	0.0271493	0.173913	RPA2378	putative tonB-dependent receptor protein
orthoMCL4367	0.0103397	0.666667	0.00648298	0.00409417	0.223975	0.0165289	1	0.0131148	0.05	0.0326797	1	0.0169851	0.0205882	0.0114286	0.0530387	0.0392157	0.142857	RPA2379	probable acetyltransferase
orthoMCL4378	0.0140281	0.352941	0.00892857	0.00877193	0.195755	0.0146751	1	0.0171569	0.0258303	0.039801	1	0.0167526	0.0293333	0.0402145	0.0808081	0.03125	0.121212	RPA2390	possible Rhizobactin siderophore biosynthesis protein rhbC
orthoMCL2442	0.0273349	0.0552486	0.00970874	0.0147321	0.086351	0.01983	0.38	0.0186824	0.0365449	0.0136842	0.0167598	0.0266667	0.00705533	0.0226155	0.0275534	0.0286885	0.00797342	RPA2124	tonB dependent iron siderophore receptor
orthoMCL4373	0.0131332	0.363636	0.00986842	0.00890585	0.168975	0.0242718	1	0.0211864	0.0543478	0.0463576	1	0.0245536	0.0298013	0.0277778	0.0595668	0.0408163	0.12069	RPA2385	putative ABC transporter, periplasmic Fe+3 siderophore binding protein
orthoMCL4368	0.0121212	0.625	0.0102564	0.00851064	0.142012	0.0159363	1	0.017192	0.0526316	0.0431034	1	0.0189036	0.0287081	0.0178042	0.0423012	0.0434783	0.181818	RPA2380	probable tonB dependent iron siderophore receptor
orthoMCL4377	0.0163339	0.461538	0.0110906	0.0125471	0.233645	0.0277778	1	0.0290456	0.0483871	0.0555556	1	0.03125	0.0361446	0.0316206	0.0785398	0.0482759	0.140845	RPA2389	possible Rhizobactin siderophore biosynthesis protein RhsF
orthoMCL2444	0.029661	0.121951	0.0133038	0.0211132	0.0727969	0.028777	0.571429	0.0249221	0.0508475	0.0125392	0.0342857	0.0357143	0.00820793	0.0287958	0.0307414	0.0247525	0.0114943	RPA2126	conserved unknown protein
orthoMCL4374	0.0176565	0.352941	0.0143062	0.013683	0.22288	0.0442804	1	0.0316206	0.0318182	0.0482759	1	0.0324826	0.0331126	0.0332326	0.0828488	0.0440252	0.12381	RPA2386	conserved hypothetical protein
orthoMCL2440	0.05625	0.235294	0.0183486	0.0311111	0.0942029	0.0545455	0.25	0.0300752	0.0454545	0.035461	0.0185874	0.0316456	0.0146699	0.0326087	0.0373134	0.0793651	0.0119904	RPA2122	putative oxygen independent coproporphyrinogen III oxidase
orthoMCL2443	0.0384615	0.0404624	0.0216369	0.0181102	0.0838323	0.033557	0.485714	0.0206677	0.0493827	0.0160819	0.0200803	0.0366972	0.00784314	0.0348059	0.0299625	0.0175781	0.0147239	RPA2125	conserved unknown protein
orthoMCL4376	0.0434783	0.375	0.0231959	0.0225933	0.322718	0.104294	1	0.0735786	0.05625	0.0491071	1	0.0705394	0.0299786	0.0433145	0.112028	0.0394089	0.28866	RPA2388	possible acyl-CoA ligase for activation during siderophore synthesis
orthoMCL2434	0.0614673	0.037037	0.0309278	0.0493328	0.102564	0.0400972	0.083704	0.0548355	0.0854701	0.027248	0.0811688	0.0318725	0.0468632	0.114754	0.148173	0.0104294	0.020863	RPA2116	hypothetical protein
orthoMCL2388	0.0288809	0.208333	0.0316456	0.0257511	0.104651	0.0512821	0.5	0.0449438	0.0714286	0.0284091	0.0373134	0.0544218	0.0185874	0.0571429	0.0687831	0.0930233	0.0176991	RPA2129	possible energy transducer TonB, C-terminal region
orthoMCL2435	0.0798526	0.0127628	0.0319817	0.058086	0.140259	0.0361193	0.137674	0.0839216	0.0597345	0.0231188	0.0591398	0.029656	0.047191	0.141209	0.206152	0.00895576	0.0190415	RPA2117	putative flavodoxin
orthoMCL4365	0.026455	0.625	0.0320856	0.0207101	0.211268	0.0618557	1	0.0333333	0.0945946	0.0869565	1	0.0655738	0.0531915	0.0523256	0.0821355	0.151515	0.384615	RPA2377	conserved hypothetical protein
orthoMCL4329	1	0.208333	0.0327869	0.0353357	1	0.0769231	0.538462	0.0426829	0.0729167	0.0309278	0.0522388	0.0375	0.0139442	0.0619048	0.0412844	0.0684932	0.0236686	RPA2128	biopolymer transport protein ExbD/TolR
orthoMCL4372	0.0775862	1	0.0357143	0.0337838	0.264706	0.116279	1	0.176471	0.08	0.192308	1	0.0649351	0.106383	0.0714286	0.0619469	0.16129	0.238095	RPA2384	putative ironIII transport permease protein
orthoMCL4370	0.0328358	0.428571	0.0387597	0.027027	0.258389	0.0900901	1	0.0650407	0.0967742	0.103774	1	0.0410095	0.0535714	0.0600858	0.0736196	0.173469	0.15942	RPA2382	putative iron(III) ABC transporter, ATP-binding protein
orthoMCL2439	0.112048	0.056962	0.0405014	0.0818452	0.193764	0.0482625	0.179839	0.0711825	0.0672269	0.0727273	0.0723684	0.0828402	0.0484581	0.154839	0.145286	0.040146	0.0402299	RPA2121	conserved unknown protein
orthoMCL2437	0.0718232	0.0746269	0.0494505	0.046875	0.17	0.0496894	0.180952	0.079646	0.0923077	0.0346535	0.0842105	0.0595238	0.052	0.118182	0.123853	0.0365854	0.0323741	RPA2119	putative permease protein of ABC transporter
orthoMCL2363	0.352273	0.295082	0.0499419	0.0560345	0.439024	0.489362	0.367347	0.477273	0.434783	0.432432	0.483333	0.873016	0.217949	0.702128	0.666667	0.35	0.236111	RPA2159	hypothetical protein
orthoMCL2438	0.126437	0.0972222	0.0506912	0.0719424	0.178571	0.0654206	0.209366	0.0729167	0.0804598	0.0418848	0.115385	0.0507246	0.0607287	0.123188	0.132404	0.0382166	0.0364238	RPA2120	putative hemin binding protein
orthoMCL4395	0.0492958	0.172414	0.0519481	0.0301508	0.105263	0.0666667	0.454545	1	0.111111	1	0.0568182	0.0506329	0.0194444	0.0467836	0.0388199	0.0701754	0.0233236	RPA2127	putative exbB, uptake of enterochelin
orthoMCL5209	1	0.55	0.052381	0.0460123	1	1	1	1	1	1	1	1	1	1.06667	1	0.184783	1	RPA2376	conserved hypothetical protein
orthoMCL4375	0.0728376	0.380952	0.0524476	0.0566281	0.342967	0.25	1	0.0820669	0.164286	0.110345	1	0.112971	0.101626	0.101562	0.153005	0.0805369	0.2	RPA2387	conserved hypothetical protein
orthoMCL2436	0.0800915	0.0324675	0.0566372	0.0547945	0.184953	0.046595	0.223565	0.0597015	0.0590717	0.0273109	0.0705128	0.0353982	0.0481366	0.0891365	0.15625	0.0381356	0.0386997	RPA2118	putative ATP-binding protein of ABC transporter
orthoMCL4371	0.0519481	0.833333	0.057971	0.0531915	0.207317	0.166667	1	0.129032	0.357143	0.208333	1	0.0746269	0.131579	0.113636	0.0952381	0.227273	0.294118	RPA2383	putative iron(III) ABC transporter, permease protein
orthoMCL4379	0.124629	0.108974	0.0712743	0.0966292	0.34375	0.105932	1	0.138249	0.114504	0.0894942	1	0.106667	0.136882	0.2625	0.321622	0.0841121	0.0814607	RPA2391	RNA polymerase ECF-type sigma factor, possible FecI
orthoMCL2441	0.0977778	0.272727	0.0719178	0.0676533	0.163934	0.114094	0.597015	0.111111	0.144578	0.0362538	0.0343643	0.117647	0.0260664	0.0880829	0.110619	0.166667	0.0451912	RPA2123	conserved unknown protein
orthoMCL1550	0.0526316	0.0512821	0.0819672	0.0444444	0.333333	0.170732	0.290323	0.138889	0.166667	0.0869565	0.357143	0.333333	0.043956	0.244444	0.0359281	0.357143	0.172414	RPA2307	possible tonB-dependent receptor precursor
orthoMCL1553	0.0661765	0.0776699	0.0819672	0.0673077	0.235294	0.0551181	0.414634	0.0849057	0.037037	0.0547945	0.217391	0.0847458	0.0717131	0.201923	0.121019	0.1	0.0875912	RPA2312	hypothetical protein
orthoMCL0152	0.117534	0.0550459	0.0841751	0.0854922	0.316092	0.0953846	0.466667	0.124242	0.084507	0.0806452	0.17757	0.0650888	0.106667	0.333333	0.254032	0.0710383	1	RPA2843	pseudo gene of Fe+3 siderophore transport receptor
orthoMCL4137	0.100451	0.302808	0.0865385	0.121564	0.339789	0.189404	1	0.224444	0.267732	0.105193	0.223431	0.13267	0.187553	0.384971	0.21059	0.155116	0.257282	RPA2337	hypothetical protein
orthoMCL1728	0.0683761	0.0223464	0.0923077	0.0727273	0.291262	0.101266	0.433962	0.142857	0.0789474	0.033557	0.152941	0.0816327	0.0540541	0.153226	0.225352	0.08	0.0847953	RPA1874	hypothetical protein
orthoMCL1394	0.154286	0.110577	0.0945559	0.0719424	0.192593	0.152174	0.226244	0.223022	0.103723	0.178571	0.154362	0.119691	0.162996	0.236686	0.124514	0.128655	0.146893	RPA4402	hypothetical protein
orthoMCL4369	0.0866667	0.555556	0.0955882	0.0707071	0.244444	0.234375	1	0.142857	0.2	0.158537	1	0.119403	0.123967	0.110169	0.110638	0.3	0.238095	RPA2381	probable FecR, iron siderophore sensor protein
orthoMCL3587	0.129032	0.0693069	0.0986842	0.0805687	0.708333	0.153846	0.38	0.145833	0.184211	0.0491803	0.25	0.148148	0.0584795	0.242424	0.173469	0.084507	0.16129	RPA1846	unknown protein
orthoMCL0016	0.0961098	0.024024	0.0994624	0.083947	0.297189	0.0549738	0.455319	0.0839695	0.0451128	0.0456853	0.142857	0.0387324	0.0514372	0.257669	0.201389	0.0383275	0.0519159	RPA1875	possible uncharacterized iron-regulated membrane protein
orthoMCL4292	0.132867	0.062069	0.101562	0.0950226	1	0.174419	0.568627	0.146067	0.179487	0.0775862	0.375	0.130952	0.0761421	0.333333	0.23	0.107143	0.0952381	RPA1845	putative tonB-dependent receptor protein
orthoMCL3576	0.185	0.0954357	0.112	0.155405	0.309942	0.242188	0.298673	0.20442	0.152672	0.0809061	0.353623	0.145374	0.139205	0.262857	0.184466	0.12963	0.073741	RPA3477	exbD, uptake of enterochelin
orthoMCL2366	0.511745	0.133333	0.115341	0.121383	0.477889	0.188534	1.09091	0.11857	0.0838207	0.231511	0.133492	0.0326493	0.392185	0.172321	1.00356	0.115442	0.334545	RPA2156	hypothetical protein
orthoMCL0314	0.125	0.1	0.119403	0.075	0.571429	0.290323	0.371429	0.14	0.2	0.101695	0.421053	0.2	0.109756	0.230769	0.222222	0.135135	0.139535	RPA1848	Uncharacterized iron-regulated membrane protein DUF337
orthoMCL1536	0.26	0.145511	0.123552	0.172249	0.364103	0.211268	0.409318	0.292308	0.115672	0.179825	0.407767	0.583333	0.147059	0.556034	0.418152	0.184615	0.251656	RPA4760	unknown protein
orthoMCL1554	0.111111	0.0526316	0.131148	0.0873016	0.322581	0.147541	0.378788	0.18	0.101124	0.0740741	0.4	0.148148	0.0901639	0.231884	0.180851	0.0952381	0.0752688	RPA2313	unknown protein
orthoMCL3341	0.205575	0.181818	0.133562	0.122302	0.522936	0.167347	0.481481	0.229075	0.146433	0.243902	0.371681	0.167442	0.237113	0.453333	0.429952	0.180328	0.166667	RPA0766	transcriptional regulator, Crp/Fnr family
orthoMCL0073	0.0971429	0.076087	0.134615	0.128205	0.317073	0.222222	0.428571	0.176471	0.181818	0.148148	0.384615	0.268293	0.0898876	0.384615	0.178138	0.5	0.178571	RPA2308	possible periplasmic iron siderophore binding protein of ABC transporter
orthoMCL5571	0.222222	1	0.136364	0.134328	1	0.294118	1	0.333333	1	1	1	1	1	1	1	1	1	RPA2393	pseudo gene with part of ABC ATPase and transcriptional regulator
orthoMCL0347	0.428571	0.428571	0.139955	0.126984	0.4375	1	0.777778	0.4375	0.75	0.736842	0.6	1.94	0.319149	0.785714	0.619048	0.45098	0.346154	RPA3568	conserved unknown protein
orthoMCL4136	0.204584	0.318717	0.143367	0.128205	0.357445	0.106236	1	0.20765	0.286115	0.179087	0.260924	0.18645	0.24674	0.309982	0.330459	0.115512	0.159722	RPA2336	unknown protein
orthoMCL1552	0.0987654	0.105263	0.150685	0.114035	0.352941	0.142857	0.4375	0.115385	0.1	0.105263	0.333333	0.25	0.111888	0.305556	0.140351	0.166667	0.128713	RPA2311	hypothetical protein
orthoMCL1573	0.162162	0.321101	0.15102	0.165217	0.428571	0.0927835	1	0.316901	0.259146	0.217033	0.209607	0.142529	0.289326	0.463855	0.349854	0.180851	0.141593	RPA2333	putative cation transport ATPase, possible copper transporter
orthoMCL1227	0.228319	0.117647	0.151376	0.197761	0.40942	0.0844037	0.420959	0.257426	0.128205	0.14121	0.28	0.0945674	0.159624	0.525229	0.287923	0.0780488	0.102415	RPA2756	hypothetical protein
orthoMCL3579	0.16792	0.0524345	0.153439	0.149177	0.367647	0.106901	0.258333	0.204893	0.101695	0.0795455	0.141026	0.0506912	0.138702	0.208178	0.356568	0.0580913	0.03298	RPA3481	hypothetical protein
orthoMCL3577	0.182243	0.131098	0.158088	0.141538	0.455357	0.213115	0.386473	0.227545	0.262673	0.104956	0.37931	0.191257	0.162245	0.408964	0.261692	0.159341	0.170683	RPA3478	possible exbB, uptake of enterochelin
orthoMCL4529	0.290203	1	0.158683	0.172414	0.857143	0.623037	0.25	0.182306	1	0.194712	1.38983	0.44898	0.267913	0.306122	0.205479	1	2.11667	RPA2618	putative sulfonate transport system substrate-binding protein
orthoMCL3349	0.166667	0.113636	0.159091	0.0945946	0.833333	0.411765	0.416667	0.178571	0.506579	0.106383	0.25	0.595855	0.0945946	0.318182	0.75	0.133333	0.176471	RPA1849	conserved hypothetical protein
orthoMCL4363	0.236209	0.308612	0.164591	0.1725	0.42216	0.0835544	1	0.224044	0.250308	1	0.555181	0.195055	0.28651	0.365957	0.367179	0.153326	0.174269	RPA2335	unknown protein
orthoMCL0319	0.189542	0.063745	0.169811	0.14123	0.371134	0.0961538	0.32526	0.202055	0.0766129	0.095	0.378121	0.0628743	0.0983359	0.523256	0.201504	0.0607029	0.0776014	RPA3480	putative outer membrane receptor for iron transport
orthoMCL3773	0.216374	0.201923	0.175595	0.338843	0.280182	0.173432	0.218968	0.342105	0.263158	0.275862	0.157509	0.188356	0.257485	0.36747	0.253846	0.156425	0.198777	RPA3053	cold shock DNA binding protein
orthoMCL1551	0.162791	0.131579	0.176471	0.135593	0.384615	0.24	0.47619	0.28	0.3125	0.238095	0.416667	0.416667	0.176471	0.304348	0.148148	0.5	0.217391	RPA2309	putative iron chelatin ABC transporter, permease subunit
orthoMCL3999	0.230061	0.225806	0.18047	0.25	0.51706	0.254902	0.236181	0.25938	0.28125	0.245524	0.171629	0.323129	0.201646	0.347134	0.273942	0.314394	0.154839	RPA0424	transcriptional regulator, FUR family
orthoMCL2519	0.271186	0.277778	0.180556	0.175	0.514286	0.352941	0.45	0.302326	0.125	0.192308	0.318841	0.318841	0.157895	0.537037	0.412698	0.220779	0.103586	RPA0765	putative outer membrane receptor for iron transport
orthoMCL4282	0.235294	1	0.181818	0.166667	0.666667	0.307692	0.4	0.157895	0.333333	0.166667	0.5	0.3	0.121212	0.2	0.28	0.25	0.25	RPA1847	conserved hypothetical protein
orthoMCL1370	0.264706	0.132075	0.183673	0.185185	0.555556	0.421053	0.857143	0.24	0.428571	0.212121	0.434783	0.4	0.163265	0.444444	0.202247	0.222222	0.258065	RPA4429	Uncharacterized iron-regulated membrane protein DUF337
orthoMCL5016	0.283019	1	0.185185	0.180645	1	0.4	1	0.284483	1	0.246753	1	1	0.261261	1	1	1	0.873418	RPA1831	conserved hypothetical protein
orthoMCL0308	0.352941	0.307692	0.186047	0.122449	0.625	0.666667	1	0.555556	0.714286	0.5	0.5	0.714286	0.5	1	0.705882	0.571429	0.5	RPA0990	Bacteriophytochrome (light-regulated signal transduction histidine kinase), PhyB5
orthoMCL0172	0.146341	0.111111	0.1875	0.136364	0.333333	0.173913	0.333333	0.166667	0.25	0.173913	0.4	0.3125	0.147059	0.242424	0.157895	0.238095	0.178571	RPA2310	putative iron ABC transporter ATP-binding protein
orthoMCL0061	0.145631	0.184615	0.193333	0.2	0.304878	0.171053	0.320463	0.198675	0.178082	0.0580808	0.139706	0.168224	0.074856	0.197279	0.173077	0.212121	0.0669643	RPA2130	DUF81
orthoMCL2789	0.485714	0.275862	0.201087	0.195755	0.302326	0.366972	0.958333	0.452229	0.3	0.423913	0.426829	1.04811	0.271186	0.315271	0.220779	0.340909	0.253012	RPA0237	conserved hypothetical protein
orthoMCL0573	0.478261	0.333333	0.209302	0.164557	0.451613	0.636364	0.533333	0.444444	0.375	0.375	0.333333	0.416667	0.25641	0.588235	0.5	0.305556	0.409091	RPA2498	possible ABC transporter, permease protein
orthoMCL1216	0.225	0.529412	0.209302	0.173077	0.428571	0.310345	0.254237	0.333333	0.304348	0.291667	0.545455	0.228571	0.195122	0.333333	0.171429	0.291667	0.114943	RPA2745	possible ferric siderophore receptor protein
orthoMCL3575	0.209524	0.139394	0.20979	0.154321	0.352941	0.328358	0.330986	0.230769	0.181818	0.125	0.346749	0.137363	0.174888	0.357143	0.239437	0.190955	0.179191	RPA3476	possible energy transducer TonB
orthoMCL1849	0.545455	0.842105	0.210526	0.129032	0.555556	1	1	0.555556	1	0.75	1	1.26667	0.384615	0.857143	0.636364	0.625	0.5	RPA4571	hypothetical protein
orthoMCL1369	0.282051	0.22	0.212766	0.23913	0.486486	0.333333	1.14286	0.277778	0.384615	0.307692	0.421053	0.241379	0.22	0.705882	0.423077	0.235294	0.147541	RPA4430	putative TonB-dependent receptor
orthoMCL1790	0.625	0.736842	0.213675	0.488889	0.533333	1.05263	0.933333	1.05263	0.75	0.933333	0.857143	1.78261	0.875	0.692308	0.6	0.6	0.736842	RPA3726	conserved unknown protein
orthoMCL5279	0.470588	1	0.216867	0.307692	1	0.372093	1	0.666667	1	1	1	1	1	1	1	0.84375	1	RPA4099	hypothetical protein
orthoMCL4135	0.197628	0.420827	0.218018	0.202811	0.433538	0.0905433	1	0.341404	0.217822	0.257603	0.22243	0.146699	0.307563	0.548951	0.45	0.187354	0.198614	RPA2334	unknown protein
orthoMCL0035	0.26087	0.125	0.21875	0.175	0.566038	0.186047	0.458333	0.289474	0.357143	0.150685	0.48	0.214286	0.160839	0.393939	0.224806	0.238095	0.2	RPA4153	putative iron transport system permease protein
orthoMCL2433	0.361823	0.367347	0.221622	0.385445	0.392857	1.15772	0.336957	0.555556	0.434211	0.756345	0.51773	0.312925	0.570093	0.560606	0.406061	0.207921	0.152941	RPA2115	putative cyanate lyase
orthoMCL1574	0.16	0.411523	0.225	0.28125	0.533493	0.313019	1	0.343643	0.295775	0.18209	0.319058	0.184669	0.283453	0.58221	0.290419	0.280654	0.424699	RPA2338	unknown protein
orthoMCL2501	0.39823	0.549296	0.22619	0.316456	1.03333	1.14118	0.740157	0.816901	0.533333	0.850467	0.901099	0.797203	0.859813	0.735632	0.87963	0.756098	0.803922	RPA1489	two-component transcriptional regulator, LuxR family
orthoMCL4750	0.322581	1	0.228571	0.227273	1	0.384615	1	0.454545	0.5	0.222222	0.5	0.352941	0.166667	1	0.409091	1	1	RPA1058	probable transcriptional regulator, AraC family
orthoMCL0499	0.273486	0.405405	0.230196	0.267045	0.328221	0.32067	0.359848	0.326146	0.294702	0.283422	0.320346	0.326007	0.348592	0.427879	0.454545	0.184165	0.313869	RPA2470	Protein of unknown function, HesB/YadR/YfhF
orthoMCL4577	0.23913	0.230769	0.235294	0.29703	1	0.309859	0.354167	0.363636	1	0.184	1	0.266272	0.321429	1	0.298077	0.367347	0.258065	RPA1607	Appr-1''-p processing enzyme family protein homolog
orthoMCL0536	0.526316	0.423077	0.236111	0.475	0.625	0.619048	0.709677	0.785714	0.692308	0.5625	0.647059	0.645161	0.55	0.714286	0.705882	0.526316	0.571429	RPA1604	conserved hypothetical protein
orthoMCL0497	0.312266	0.678201	0.236525	0.370536	0.48613	0.489621	0.50715	0.444283	0.431635	0.520107	0.401559	0.41838	0.431151	0.635724	0.876025	0.32224	0.368624	RPA2468	DUF59
orthoMCL1083	0.304348	0.145985	0.25	0.190184	0.588235	0.147059	0.411765	0.264957	0.222222	0.246914	0.394737	0.188406	0.169014	0.702703	0.293233	0.185714	0.103448	RPA4152	periplasmic iron binding protein FbpA precursor
orthoMCL2664	0.486631	0.692201	0.251142	0.336538	1.12941	0.990881	0.696721	0.293395	0.761719	0.572607	1.38916	2.44371	0.55335	0.834615	0.346457	1.49261	3.47159	RPA4251	O-acetylhomoserine sulfhydrylase
orthoMCL4227	0.15	0.543478	0.253333	0.305882	0.612903	0.385965	1	0.510204	0.421687	0.184	0.491228	0.5	0.168478	0.372093	0.576577	0.23301	0.0828221	RPA0764	conserved hypothetical protein
orthoMCL4623	0.346154	0.277978	0.253333	0.313253	0.415385	0.418182	1	0.370968	0.25641	1	0.164384	0.307692	1	0.611111	0.340909	0.545455	1	RPA0153	possible outer membrane receptor for Fe transport
orthoMCL1073	0.631579	0.5	0.254237	0.586207	0.69697	0.5	0.55	0.619048	0.684211	0.531915	0.45	0.473684	0.528571	0.633333	0.918919	0.708333	0.744186	RPA4165	conserved hypothetical protein
orthoMCL4748	0.333333	1	0.258065	0.454545	1	0.5	1	0.714286	0.5	0.388889	0.5	0.5	0.25	1	0.533333	1	1	RPA1060	hypothetical protein
orthoMCL4749	0.28	1	0.259259	0.205128	1	0.5625	1	0.545455	0.6	0.368421	0.6	0.4	0.409091	1	0.461538	1	1	RPA1059	probable outer membrane protein, TonB-dependent receptor
orthoMCL2509	0.393333	0.568966	0.259843	0.31982	0.5	0.638889	0.592593	0.721311	0.536232	0.518072	0.518987	2.72632	0.313253	0.458333	0.815385	0.535714	0.462687	RPA1499	hypothetical protein
orthoMCL3451	0.487912	0.415642	0.26025	0.3	1.37634	1.51667	0.707865	0.264151	0.349515	0.714988	1.32967	0.815385	0.621806	0.634241	0.488584	0.764706	1.29808	RPA1426	ABC transporter, ATP-binding protein
orthoMCL3578	0.33925	0.0924499	0.264026	0.244926	0.428571	0.231198	0.478343	0.222581	0.261261	0.0952381	0.356275	0.205314	0.146806	0.375839	0.294335	0.111842	0.218659	RPA3479	2OG-Fe(II) oxygenase superfamily:Prolyl 4-hydroxylase, alpha subunit
orthoMCL1293	0.234767	0.395462	0.264368	0.251046	0.532495	0.293671	0.35109	0.437931	0.376437	0.330789	0.47767	0.405195	0.425428	0.66323	0.383212	0.373684	0.24375	RPA4635	ferrous iron transport protein B
orthoMCL0133	0.21673	0.221429	0.264706	0.253165	0.393939	0.466102	1	0.347826	0.267857	0.367521	0.571429	0.373737	0.460526	0.482014	0.530864	0.366667	0.155779	RPA3282	RNA polymerase ECF-type sigma factor, possible FecI
orthoMCL2367	0.588235	0.294118	0.268041	0.4125	0.6	0.402778	0.809524	0.307692	0.266667	0.409091	0.24	0.159091	0.5	0.371429	1.04	0.244444	0.347826	RPA2155	dihydroxy-acid dehydratase
orthoMCL0639	0.466667	0.571429	0.269231	0.321839	1.125	1.05556	1.52632	0.875	1.375	1.0625	0.647059	1.4375	0.933333	1.13333	0.804878	0.8	0.619048	RPA4305	hypothetical protein
orthoMCL4162	0.578947	0.617647	0.269231	0.533333	0.263889	0.947368	1	0.458333	0.306122	0.368421	1.52174	0.213873	0.666667	0.888889	0.201729	1.19048	1.73684	RPA2365	putative L-allo-threonine aldolase
orthoMCL4293	0.5	0.571429	0.269231	0.263158	0.791667	0.5	1	1.2	0.454545	0.384615	1	1.33333	0.5	0.857143	0.625	0.625	0.5	RPA0214	hypothetical protein
orthoMCL2107	0.769231	0.473684	0.271186	0.325581	0.857143	0.777778	0.7	0.8	0.666667	0.8	0.571429	0.8	0.692308	0.75	0.875	0.714286	0.714286	RPA2877	putative glycosyltransferase family protein
orthoMCL5280	0.755556	1	0.274809	0.354331	1	0.5	1	0.74359	1	1	1	1	1	1	1	0.588889	1	RPA4100	hypothetical protein
orthoMCL4582	0.380952	0.666667	0.275862	0.540541	1	0.846154	0.363636	0.4	1	0.411765	0.207407	1	0.571429	0.294118	0.184783	1	1	RPA4301	hypothetical protein
orthoMCL1562	0.635514	0.773399	0.275974	0.528455	1.48276	0.791139	0.6	0.606965	0.40625	0.609091	1.46512	0.351598	0.666667	0.584158	0.326733	1.44898	0.793814	RPA2321	possible TctB subunit of the Tripartite Tricarboxylate Transporter(TTT) Family
orthoMCL3864	0.342857	0.246377	0.276596	0.307692	0.787234	0.466667	0.611111	0.241379	0.211538	0.353659	0.340426	0.290323	0.403226	0.491228	0.317647	0.378378	0.444444	RPA1815	hypothetical protein
orthoMCL1801	0.286624	0.571429	0.27907	0.20915	0.901639	0.583333	1.07143	0.360465	0.36	0.45098	1.40625	0.272727	0.571429	0.472973	0.406977	1.38235	0.151899	RPA0870	putative ornithine decarboxylase
orthoMCL0238	0.473684	1	0.280899	0.298077	0.833333	0.625	0.441176	0.488372	0.634921	0.555556	0.35	0.6875	0.433333	0.473684	0.760563	0.444444	0.325843	RPA1207	PAS domain:sigma-54-dependent transcriptional regulator, Fis family
orthoMCL3621	0.277778	0.225806	0.285714	0.2	0.36	0.322581	0.346535	0.302326	0.2	0.342857	0.48	0.293103	0.226415	0.384615	0.295775	0.2	0.189655	RPA3839	putative transcriptional regulator PchR, AraC family
orthoMCL0498	0.44	0.57377	0.286517	0.439716	0.346591	0.460938	0.507375	0.382222	0.426667	0.420635	0.461538	0.406061	0.414286	0.573913	0.733333	0.293333	0.363014	RPA2469	putative lactoylglutathione lyase
orthoMCL4151	0.585859	1.14925	0.2875	0.316176	1.52381	1.12903	1	0.424528	1.91304	0.42	2.28571	2.3125	0.648352	1.20792	0.328358	1.68182	5.95455	RPA2354	putative nitrogenase iron-molybdenum cofactor biosynthesis protein NifB
orthoMCL4152	1.16447	1.55789	0.288462	0.643939	1.41176	2.68571	1	0.561151	2.15152	1.11765	3.65217	2.375	0.948276	1.74561	0.678571	3.15493	7	RPA2355	possible nitrogenase NifB
orthoMCL4429	1	0.0925926	0.288462	0.203883	0.533333	1	0.578947	1	0.357143	0.215686	0.44	0.236842	0.151163	0.273973	0.246377	0.464286	0.116505	RPA2026	ferric siderophore receptor
orthoMCL2457	0.836638	0.992429	0.288515	0.473921	1.95455	1.03636	0.521739	0.485876	0.445122	1.02467	2.4859	0.989071	0.848639	0.868421	0.555777	3.08861	1.90991	RPA1430	putative outer membrane protein
orthoMCL1976	0.271137	0.338235	0.292929	0.243902	0.659574	0.448276	0.378788	0.424658	0.423529	0.281818	0.681818	0.726708	0.347826	0.6	0.333333	0.588235	0.588235	RPA1830	hypothetical protein
orthoMCL0918	0.273797	0.657993	0.293729	0.241135	0.835	0.55608	0.657518	0.610638	0.491525	0.411702	1.20938	0.607937	0.530719	0.739852	0.331199	0.544538	0.872449	RPA3849	glycine cleavage system protein H
orthoMCL4539	0.559783	1	0.297101	0.513514	1.38462	1.71429	0.54902	0.346405	1	0.502857	2.33673	1.71622	0.842857	0.957746	0.591954	1	5.03636	RPA2607	possible transcriptional regulator, XRE family, CUPIN domain
orthoMCL4534	0.544715	1	0.297297	0.5	1.16667	0.846154	0.607143	0.352941	1	0.546218	1.31111	1.92593	0.427481	0.869048	0.393939	1	4.86957	RPA2613	putative aliphatic sulfonate binding protein, subunit of ABC transporter
orthoMCL3593	0.288288	0.343558	0.297872	0.296053	0.513761	0.325843	0.433225	0.351351	0.548387	0.28	0.542857	0.431034	0.236364	0.557143	0.42623	0.269231	0.385542	RPA0220	putative cation efflux system protein
orthoMCL2881	0.733333	0.62963	0.3	0.777778	0.5	1.15385	0.47619	0.666667	0.583333	0.764706	0.5	0.853659	0.944444	0.875	1.2	0.666667	0.833333	RPA2058	conserved hypothetical protein
orthoMCL4633	0.406977	1	0.304348	0.333333	0.882353	0.431818	0.433333	0.320755	1	0.404762	1.09524	0.633333	0.346939	1	0.347826	1	1.38095	RPA2624	putative sulfonate transport system substrate-binding protein
orthoMCL4814	0.25	0.8	0.307692	0.173913	1	0.5	1	0.5	1	0.555556	1	1	0.454545	1	1	0.571429	0.714286	RPA2375	conserved hypothetical protein
orthoMCL3177	1.21951	0.199721	0.31	0.27234	0.786957	0.469055	1.31579	0.271454	0.251351	0.291304	0.235577	0.102079	0.459615	0.18662	0.679775	0.146597	0.519553	RPA4609	putative nifU protein
orthoMCL2532	0.503448	0.640777	0.310606	0.535176	1.49398	1.39583	3.09434	0.507508	0.661765	0.752688	1.66071	0.942857	0.65625	1.06114	0.532374	1.10286	2.16129	RPA0751	putative phosphoadenosine phosphosulfate reductase
orthoMCL0700	1.16667	0.7	0.3125	0.692308	1.25	1.25	0.444444	1	1	1	0.571429	1.36364	0.625	1	0.833333	0.857143	0.714286	RPA3313	hypothetical protein
orthoMCL3558	0.428571	0.365854	0.314286	0.393617	0.517241	0.583333	0.428571	0.378378	0.647059	0.362069	0.461538	0.666667	0.416667	0.560976	0.538462	0.392857	0.431818	RPA4482	putative sensor (PAS) domain for methyl-accepting chemotaxis sensory transducer
orthoMCL2531	0.540146	0.609881	0.320955	0.397333	1.57143	0.740331	1.03922	0.310241	0.682692	0.743697	1.49573	0.923913	0.56701	0.761317	0.461538	1.34146	1.5302	RPA0752	putative ATP sulfurylase small subunit
orthoMCL3089	0.36	0.233333	0.323529	0.363636	0.666667	0.666667	0.9	0.48	0.4375	0.40625	0.428571	0.48	0.571429	0.818182	0.536585	0.5	0.75	RPA0989	putative ATP-binding component of ABC transporter
orthoMCL0394	0.197674	0.308571	0.325444	0.537037	0.599415	0.295031	0.55914	0.642202	0.357143	0.215827	0.509524	0.163636	0.590909	0.210526	0.542373	0.374359	0.183673	RPA1704	probable transcriptional regulator, TetR family
orthoMCL0496	0.536741	0.672131	0.328155	0.485915	0.505639	0.483766	0.620283	0.471299	0.53	0.577608	0.435897	0.465517	0.504808	0.749226	0.996795	0.32809	0.513158	RPA2467	sufS, putative selenosysteine lyase
orthoMCL1074	0.655172	0.75	0.330189	0.571429	0.578313	0.875	0.485714	0.783784	0.660714	0.893939	0.538462	0.650943	0.574074	1.14286	0.986301	0.780488	0.816327	RPA4164	possible aliphatic sulfonate binding protein of ABC transporter system
orthoMCL4153	0.720497	1.15476	0.331288	0.497512	1.4375	1.12308	1	0.546729	1.30357	0.769953	2.375	2.58065	0.666667	1.32161	0.316667	1.79832	7.06383	RPA2356	putative cystathionine beta-synthase
orthoMCL0128	0.4	0.473684	0.333333	0.37037	0.529412	0.625	0.473684	0.466667	0.608696	0.526316	0.5	0.434783	0.416667	0.769231	0.657895	0.375	0.4	RPA2500	possible amidase
orthoMCL2361	0.780488	0.55	0.333333	0.589286	0.875	1.13889	1.24242	0.92	0.814815	0.588235	0.71875	0.734694	0.808511	0.774194	1	0.942857	0.628571	RPA2161	possible transcriptional regulator, arsR family
orthoMCL4568	0.615385	1	0.333333	1	1.125	0.777778	1	0.333333	0.857143	1	1	0.666667	1	0.75	1	1	0.5	RPA1324a	conserved hypothetical membrane protein
orthoMCL4622	0.411765	0.30303	0.333333	0.26087	0.241379	0.545455	1	0.352941	0.25	1	0.103448	0.148148	1	0.333333	0.291667	0.333333	1	RPA0152	Protein of unknown function, UPF0066
orthoMCL3067	0.261682	0.376471	0.33452	0.299652	0.388889	0.467456	0.346847	0.372549	0.320442	0.232704	0.423077	0.406542	0.299363	0.570796	0.355932	0.290503	0.413636	RPA0906	putative N-formylglutamate amidohydrolase
orthoMCL1312	0.635616	0.743945	0.334959	0.735016	0.528186	0.627404	0.552511	0.555556	0.406551	0.809211	0.359343	0.198872	0.945724	0.812632	3.34146	0.232484	0.541096	RPA4616	nitrogenase reductase-associated ferredoxin, nifN
orthoMCL4144	0.782051	1.06667	0.336634	0.490272	1.26316	1.00741	1	0.580838	0.732673	0.763889	2.02899	0.948718	0.717703	1.02222	0.429907	1.28037	1.88281	RPA2345	unknown protein
orthoMCL3754	0.486486	0.537037	0.337079	0.457831	0.763636	0.723404	0.38	0.55102	0.482759	0.456522	0.333333	0.300971	0.285714	0.73913	0.487179	0.28125	0.195122	RPA0114	hypothetical protein
orthoMCL1595	0.785714	0.535714	0.338235	0.387097	0.769231	0.7	0.803922	0.657143	0.5625	0.666667	0.73913	0.487805	0.571429	0.653846	0.571429	0.897436	0.419355	RPA2432	putative signal transduction histidine kinase with response regulator receiver domain
orthoMCL0697	0.73913	0.580645	0.338583	0.485714	0.625	1	0.5	0.809524	0.666667	1.05556	0.615385	3.31579	0.466667	0.727273	0.875	0.770833	0.5	RPA3309	conserved unknown protein
orthoMCL0699	0.653846	0.578947	0.342105	0.393939	0.692308	1.13333	0.9	1.17647	1	1	0.636364	2.91489	0.388889	0.833333	0.8	0.862069	0.727273	RPA3312	Transglutaminase-like domain
orthoMCL2665	0.173112	0.647601	0.346829	0.159107	0.171989	0.398632	0.0653674	0.0728239	0.13622	0.113418	0.209987	0.315951	0.109519	0.263426	0.102164	0.387829	0.310665	RPA4250	nitrogen fixation transcriptional regulator fixK2, Crp/Fnr family
orthoMCL2224	0.743243	0.621212	0.347222	0.787879	0.848485	1.09333	0.73913	0.92	0.557692	0.75	0.684932	0.704545	0.645833	0.827586	1.03636	0.916667	0.698113	RPA0927	transcriptional regulator, XRE family
orthoMCL0696	0.666667	0.761905	0.348684	0.465517	0.727273	1	0.538462	0.933333	0.818182	1	0.818182	3.36585	0.48	0.6	1.28571	0.761905	0.909091	RPA3308	ycfI, putative structural proteins
orthoMCL4624	0.391304	0.271739	0.35	0.470588	0.8	0.5	1	0.388889	0.380952	1	0.315789	0.470588	1	0.583333	0.764706	0.888889	1	RPA0154	possible MotA/TolQ/ExbB proton channel family
orthoMCL2405	0.21135	0.47494	0.350829	0.31441	0.201987	0.739464	0.184146	0.177099	0.309677	0.251748	0.342327	0.593074	0.356608	0.394464	0.214619	0.404834	0.469595	RPA2950	NADH-ubiquinone dehydrogenase chain C
orthoMCL1549	0.375	0.233333	0.352941	0.294118	0.818182	0.652174	0.5625	0.52381	0.466667	0.275862	0.571429	0.55	0.214286	0.552632	0.130435	0.714286	0.44	RPA2306	Nickel-dependent hydrogenase b-type cytochrome subunit
orthoMCL2206	0.461538	0.388889	0.352941	0.451613	0.875	0.964286	0.516129	0.428571	0.666667	0.306122	0.787234	0.636364	0.382979	0.38	0.472222	0.777778	0.488372	RPA0951	Nucleoside 2-deoxyribosyltransferase
orthoMCL3086	0.883721	0.31677	0.352941	0.583333	0.811429	0.694118	0.83871	0.506849	0.375	0.5625	0.452174	0.540881	0.583333	0.62766	0.793103	0.598039	0.876923	RPA0986	possible urea/short-chain amide transport system permease protein
orthoMCL3348	0.357143	0.35	0.352941	0.269231	0.857143	0.384615	0.666667	0.416667	0.533333	0.217391	0.6	0.55814	0.25	0.545455	0.935484	0.375	0.285714	RPA1850	methyl-accepting chemotaxis receptor/sensory transducer
orthoMCL3666	0.75	0.615385	0.352941	0.5	0.75	0.7	0.666667	0.818182	0.666667	0.916667	0.636364	1.14286	0.909091	0.6875	0.75	1	0.529412	RPA3647	putative glycosyl hydrolase
orthoMCL2431	0.692308	0.533333	0.357143	0.655172	0.72	3.44444	0.904762	0.55	0.388889	0.833333	0.878788	0.30303	0.95	0.692308	1.26667	0.4	0.363636	RPA2113	possible nitrate transport system permease protein
orthoMCL1297	1.19008	0.532584	0.358479	0.501862	0.577384	0.3919	1.50059	0.731449	0.260649	0.544725	0.570691	0.276218	0.653973	0.549998	1.5263	0.133038	1.11724	RPA4631	ferredoxin 2[4Fe-4S], fdxN
orthoMCL1072	0.545455	0.611111	0.36	0.769231	0.592593	0.923077	0.6	0.75	0.5	0.714286	0.481481	0.431818	0.5	0.692308	0.794118	0.75	0.513514	RPA4166	putative nitrilase
orthoMCL3085	0.351351	0.165829	0.361538	0.565789	0.445783	0.289157	0.717949	0.319672	0.26506	0.208861	0.333333	0.3125	0.483051	0.583333	0.522124	0.229167	0.511111	RPA0985	putative branched-chain amino acid transport system substrate-binding protein
orthoMCL0669	0.453125	0.5	0.3625	0.451613	0.677419	0.66129	0.612245	0.618182	0.44	0.62963	0.777778	0.851852	0.615385	0.707317	0.62	0.794872	0.608696	RPA4794	putative cytochrome bd-quinol oxidase subunit II
orthoMCL1997	0.460317	0.818182	0.363636	0.609023	1.1	0.969697	0.875	0.64	1.05263	0.763158	0.621622	2.08333	1	0.861538	0.981132	0.92	0.53125	RPA0566	conserved unknown protein
orthoMCL1499	0.223386	0.598437	0.365385	0.375	0.336516	0.841004	0.191935	0.253012	0.189112	0.259939	0.325843	0.260982	0.393574	0.294355	0.246819	0.60166	0.0871905	RPA0621	putative N-formylmethionylaminoacyl-tRNA deformylase
orthoMCL0597	0.393548	0.551724	0.366667	0.448276	0.848837	0.656566	0.90625	0.826087	0.666667	0.614035	0.702247	0.727941	0.654545	0.441176	0.654206	0.931624	0.207407	RPA4501	phnA-like protein
orthoMCL3545	0.357143	0.268041	0.366667	0.405405	0.608696	0.484848	0.769231	0.25	0.170213	0.217391	0.652174	0.482759	0.218182	0.447368	0.264706	0.3	0.304348	RPA4469	conserved unknown protein
orthoMCL3084	0.5	0.213592	0.367089	0.632653	0.588235	0.44898	0.985915	0.344262	0.583333	0.307692	0.395833	0.411765	0.51773	0.814815	0.56	0.3125	0.551724	RPA0984	putative glutamine synthetase-like protein
orthoMCL0966	0.5	0.875	0.368421	0.466667	1	1.16667	0.75	1	0.8	1	0.7	1.3	0.625	1	0.833333	0.833333	1	RPA4219	conserved hypothetical protein
orthoMCL1311	0.804433	0.665455	0.368499	0.788235	0.627949	0.420213	0.781003	0.552846	0.494176	0.83118	0.442718	0.255474	0.951409	0.968504	3.44505	0.243161	0.7891	RPA4617	nitrogenase molybdenum-cofactor synthesis protein nifE
orthoMCL3557	0.5	0.441176	0.372093	0.432432	0.647059	0.76	0.545455	0.321429	0.6	0.517241	0.636364	0.615385	0.4375	0.55	0.529412	0.692308	0.4	RPA4481	methyl-accepting chemotaxis sensory transducer
orthoMCL0967	0.935135	0.369231	0.37452	0.478006	0.575	1.48387	0.745763	1.32995	1.3125	0.785714	0.717391	4.26891	0.46	1.75	0.931034	0.759124	0.5	RPA4217	conserved unknown protein
orthoMCL4631	0.45	1	0.375	0.409091	0.625	0.6	0.857143	0.470588	1	0.368421	0.714286	0.846154	0.444444	1	0.555556	1	1.16667	RPA2626	possible hydrolase
orthoMCL2004	0.5	0.521739	0.37931	0.521739	0.578947	0.428571	0.470588	0.428571	0.52381	0.384615	0.642857	0.440678	0.333333	0.578947	0.565217	0.4	0.434783	RPA0559	putative pirin
orthoMCL1226	0.347255	0.406593	0.379984	0.34619	0.42305	0.378968	0.477509	0.464921	0.440233	0.380353	0.503885	0.570896	0.391905	0.710823	0.521053	0.268588	0.504977	RPA2755	possible DNA-binding stress protein
orthoMCL3631	0.707763	0.549153	0.380228	0.516779	0.931429	0.824324	0.891803	0.813636	0.427896	0.296675	0.859736	0.847114	0.765653	0.783898	1.0708	0.870588	0.84788	RPA3229	Adenylate kinase
orthoMCL3738	0.53125	0.387097	0.380282	0.4	0.595745	0.454545	0.490566	0.465116	0.391304	0.478261	0.37931	0.333333	0.446809	0.470588	0.529412	0.6	0.28	RPA0370	putative diguanylate cyclase (GGDEF)/phosphodiesterase (EAL) with PAS domains
orthoMCL0661	0.47619	0.298361	0.380368	0.325472	0.655738	0.72973	0.610169	0.454545	0.16092	0.345324	0.52381	0.21547	0.564706	0.37037	0.6	0.641975	0.0826873	RPA4804	conserved hypothetical protein
orthoMCL1257	0.451613	0.85	0.382353	0.540541	1.04255	0.84	0.961538	1.05263	0.521127	0.8	0.586207	0.666667	0.709677	0.714286	0.612903	0.692308	0.527778	RPA2793	pH adaptation potassium efflux system phaF
orthoMCL2914	0.638298	0.571429	0.383333	0.625	0.205882	0.75	0.894737	0.825	0.730769	0.7	0.15625	0.193548	1	1.04348	0.35	0.190476	0.411765	RPA4716	molybdate transport system permease protein
orthoMCL4149	1.06088	0.919118	0.38437	0.725182	2.0198	2.32704	1	0.616296	1.26115	0.783654	2.97664	1.57042	1.02427	1.20877	0.815068	1.70285	3.63333	RPA2351	transcriptional regulator, AsnC family
orthoMCL0508	0.529412	0.636364	0.384615	0.461538	0.631579	0.684211	0.62069	0.5625	0.576923	0.541667	0.5	0.4	0.75	0.48	0.526316	0.857143	0.333333	RPA4452	putative aromatic-L-amino-acid decarboxylase
orthoMCL2454	0.437956	0.699571	0.384615	0.402516	1.15278	0.6625	0.289157	0.216216	0.403846	0.536	1.075	0.722222	0.486842	0.30622	0.293814	1.02632	1.02469	RPA1427	putative ABC transporter, permease protein
orthoMCL1314	0.731475	1.03433	0.386249	0.859796	0.538398	0.591524	0.522388	0.653205	0.427737	0.984211	0.517647	0.258824	1.05927	1.68136	3.1	0.264547	0.899721	RPA4614	DUF269
orthoMCL3670	0.764706	0.605263	0.386364	0.740741	0.727273	0.956522	0.739437	1	0.541667	0.642857	0.677419	1.21622	0.695652	0.5	0.666667	0.857143	0.428571	RPA3652	conserved hypothetical protein
orthoMCL2467	0.416	1.32044	0.386667	0.392593	1.06716	0.229651	0.199153	0.382775	0.444444	0.728814	1.57692	0.899749	0.724138	0.241449	0.790123	0.767606	0.764881	RPA1441	possible uridylate kinase
orthoMCL3855	0.346667	0.325581	0.386667	0.411765	0.607143	0.415385	0.514706	0.348485	0.371429	0.270588	0.329268	0.289474	0.482759	0.359551	0.465517	0.584906	0.284314	RPA2598	GTP binding protein-like
orthoMCL4156	0.847458	1.42857	0.387097	0.567073	1.55882	0.957143	1	0.566434	1.63846	0.542289	2.34286	1.624	0.770992	0.83612	0.412621	2.22695	4.18	RPA2359	putative periplasmic protein
orthoMCL4726	0.428571	0.409091	0.387097	0.4	1	0.47619	1	0.454545	0.44	0.333333	1	1	0.340426	0.875	1	1	0.268293	RPA0095	putative multidrug efflux membrane fusion protein
orthoMCL5278	0.75	1	0.387097	0.48	1	0.35	1	0.615385	1	1	1	1	1	1	1	0.727273	1	RPA4098	putative RNA polymerase ECF-type sigma factor
orthoMCL2106	0.454545	0.533333	0.388889	0.615385	0.8	0.75	0.615385	0.333333	0.777778	0.454545	0.538462	0.708333	0.636364	0.615385	0.615385	0.8	0.642857	RPA2878	possible MDR related permease
orthoMCL1298	1.42857	0.276102	0.391239	0.456522	0.720833	0.657407	1.45802	0.379147	0.221713	0.552212	0.453012	0.0651907	0.78271	0.264317	0.936709	0.185864	0.576667	RPA4630	nitrogen fixation protein nifB
orthoMCL0446	0.685185	0.777778	0.391304	0.717949	1.43836	0.694444	0.823529	0.423077	0.784483	0.72093	0.536585	0.681481	1	0.575758	1.21277	1.24324	0.605263	RPA1143	possible Major Facilitator Family (MFS) transporter
orthoMCL3384	0.403226	0.376623	0.391304	0.449275	0.618182	0.642857	0.683871	0.404255	0.492754	0.340659	0.468085	0.423077	0.578947	0.454545	0.445783	0.522727	0.412698	RPA3139	DUF482
orthoMCL4630	0.458333	1	0.391304	0.433333	1	0.714286	1.25	0.382353	1	0.410256	0.833333	1.07407	0.486486	1	0.407407	1	1.06667	RPA2627	putative carboxylesterase
orthoMCL1305	0.63	0.661783	0.392435	0.73724	0.601709	0.389881	0.661342	0.494135	0.398608	0.805503	0.376947	0.268431	0.916279	0.932969	2.41899	0.239295	0.536986	RPA4623	conserved hypothetical protein
orthoMCL2072	0.428571	0.276596	0.393939	0.484848	0.612903	0.361111	0.307167	0.264706	0.416667	0.377358	0.387097	0.211538	0.454545	0.459459	0.340426	0.42	0.444444	RPA1194	putative carboxymethylenebutenolidase
orthoMCL3120	0.763158	0.602941	0.394904	0.607143	0.612903	1.06383	0.912281	0.792793	1.17857	0.742857	0.467742	0.62963	0.859649	0.488095	0.615385	0.827586	0.446429	RPA1025	possible Ectothiorhodospira Vacuolata Cytochrome
orthoMCL1316	0.747104	1.21216	0.395532	0.912281	0.592372	0.560377	0.494845	0.606094	0.502	0.964765	0.634249	0.256173	1.11531	1.79381	2.85149	0.283019	1.22556	RPA4612	ferredoxin 2[4Fe-4S] III, fdxB
orthoMCL2211	0.396104	0.587432	0.396825	0.53252	0.829181	0.533898	0.468421	0.523529	0.216418	0.333333	0.764151	0.222561	0.628019	0.399471	0.615079	0.870849	0.166902	RPA0944	glyceraldehyde-3-phosphate dehydrogenase(GAPDH)
orthoMCL2502	0.544118	0.545455	0.39726	0.449275	1.01818	0.934211	1.0463	0.671642	0.539683	0.861111	0.90625	0.566372	0.674419	0.732558	0.777778	0.691358	0.847222	RPA1490	Bacteriophytochrome (light-regulated signal transduction histidine kinase), PhyB4
orthoMCL1307	0.486535	0.602369	0.399171	0.569892	0.50727	0.341544	0.433604	0.390244	0.414216	0.675781	0.285714	0.233196	0.768856	0.621103	2.38182	0.265432	0.505076	RPA4621	conserved hypothetical protein
orthoMCL0638	0.541667	1	0.4	0.459184	0.857143	0.652174	1.05	0.592593	1	0.814815	0.777778	1.4375	1	0.763158	0.837838	1	0.818182	RPA4306	methyl-accepting chemotaxis receptor/sensory transducer
orthoMCL1014	0.625	0.541667	0.4	0.589474	0.701149	0.560976	0.909091	0.546667	0.568421	0.648936	0.565217	0.737705	0.8	0.662651	1	0.805556	0.614583	RPA0533	possible transmembrane protein
orthoMCL1036	0.7	1	0.4	0.272727	1	0.777778	0.7	1	0.714286	1	0.571429	1.93333	0.625	0.533333	0.818182	1	0.6	RPA2990	conserved hypothetical protein
orthoMCL2109	0.625	0.666667	0.4	0.478261	0.478261	0.62963	0.516129	0.419355	0.363636	0.439024	0.5	0.342857	0.444444	0.53125	0.382979	0.692308	0.408163	RPA2875	GTP cyclohydrolase I
orthoMCL4621	0.4	0.378378	0.4	0.642857	0.3125	0.636364	1	0.461538	0.37037	1	0.144737	0.241379	1	0.571429	0.526316	0.322581	1	RPA0151	possible iron ABC transporter periplasmic binding protein
orthoMCL6866	1	1	0.4	1.33333	1	1	1	1	1	1	1	1	1	1	1	1	1	RPA2079	hypothetical protein
orthoMCL2510	0.918919	0.57377	0.40081	0.809211	0.62963	1.52941	0.970149	0.909091	0.478261	1	0.628205	3.15686	0.828571	0.875	0.933333	0.61194	0.64	RPA1500	unknown protein
orthoMCL1294	0.731579	0.326446	0.403125	0.38056	0.507205	0.643326	0.917695	0.296041	0.452915	0.285484	0.191176	0.121212	0.436782	0.278861	0.561644	0.157343	0.557018	RPA4634	hypothetical protein
orthoMCL0670	0.364865	0.394737	0.404412	0.442177	0.528302	0.611765	0.683636	0.643411	0.41791	0.486726	0.673913	0.533333	0.631579	0.953947	0.704225	0.616438	0.442308	RPA4793	cytochrome bd-quinol oxidase subunit I
orthoMCL4012	0.728972	0.408791	0.404624	0.482234	1.08065	2.03846	0.805195	0.381395	0.577465	0.619835	1.51724	0.615385	0.612022	0.925532	0.623188	1.4086	1.61905	RPA0010	possible glutamate uptake transcriptional regulator, AsnC family
orthoMCL1596	0.74375	0.584327	0.405106	0.395494	0.57037	0.581395	0.639706	0.748227	0.327731	0.673016	0.444257	0.459966	0.570175	0.607004	0.618868	0.64375	0.415625	RPA2433	response regulator receiver (CheY-like protein)
orthoMCL0778	0.6	0.509434	0.405405	0.552632	0.875	1.075	0.609756	0.588235	0.536585	0.528302	0.785714	0.716981	0.695652	0.631579	0.711538	0.870968	0.444444	RPA2695	acyl carrier protein synthase
orthoMCL1561	0.470874	0.606838	0.40566	0.311828	1.22727	0.315315	0.321429	0.333333	0.460674	0.419689	1.01695	0.420732	0.528409	0.457516	0.261745	0.988764	0.934066	RPA2320	possible TctA subunit of the Tripartite Tricarboxylate Transport(TTT) Family
orthoMCL1306	0.654369	0.692446	0.406154	0.763636	0.563601	0.412811	0.651724	0.567127	0.423888	0.681265	0.360248	0.274374	0.771226	0.732812	2.29208	0.202312	0.537946	RPA4622	hypothetical protein
orthoMCL1304	0.656676	0.643229	0.406336	0.670103	0.784615	0.348264	0.731405	0.634895	0.396825	0.898515	0.294821	0.350575	1.01152	0.832447	3.08054	0.401747	0.621622	RPA4624	hypothetical protein
orthoMCL4182	0.483871	0.623656	0.40678	0.477273	0.673077	0.513889	0.595238	0.659574	0.666667	0.575758	0.5	0.684211	1	0.545455	0.86747	0.76	0.544118	RPA4584	possible endoglucanase
orthoMCL1957	0.412758	0.519465	0.40806	0.478372	0.59116	0.555385	0.560345	0.424242	0.153465	0.247934	0.488806	0.125714	0.578635	0.261614	0.538462	0.62069	0.0777385	RPA0179	putative H+-transporting ATP synthase delta chain.
orthoMCL1359	0.434783	0.366197	0.408163	0.40678	0.694915	0.473684	0.509434	0.333333	0.354839	0.293103	0.404762	0.247788	0.433962	0.407407	0.518987	0.605263	0.280488	RPA4231	putative oxidoreductase
orthoMCL2432	0.731343	0.590909	0.409091	0.638889	0.728814	2.60417	0.472222	0.702703	0.363636	1.02632	0.653333	0.383333	0.809524	0.578947	1.52	0.5	0.390244	RPA2114	putative nitrate transport system ATP-binding protein
orthoMCL3112	0.411765	0.516129	0.409091	0.5	0.642857	0.576923	0.846154	0.428571	0.594595	0.512821	0.941176	0.583333	0.472222	0.653061	0.829268	0.815789	0.421053	RPA1017	Nitrogen fixation-related protein
orthoMCL1476	1.09524	0.272727	0.411111	0.534091	0.661538	0.930233	1.31579	0.285714	0.251701	0.478261	0.482143	0.445122	0.986486	0.403509	1.01613	0.165049	0.8	RPA4828	conserved hypothetical protein
orthoMCL1313	0.782129	0.904358	0.411325	0.809912	0.547196	0.646829	0.521739	0.556055	0.406391	1.0334	0.511553	0.281038	1.07273	1.60701	3.46711	0.237123	0.886108	RPA4615	nitrogenase molybdenum-iron protein nifX
orthoMCL1436	0.154382	0.727494	0.411713	0.265899	0.188258	0.909962	0.222243	0.251067	0.313137	0.113795	0.331222	0.638067	0.12907	0.246403	0.10826	0.304094	0.458194	RPA2023	conserved hypothetical protein
orthoMCL3497	0.425532	0.510638	0.413043	0.510204	0.645833	0.8	0.555556	0.47619	0.25	0.470588	0.508772	0.1625	0.716981	0.358491	0.433962	0.625	0.130435	RPA2841	survival protein surE
orthoMCL3446	0.489796	0.294737	0.413534	0.69863	0.132653	0.820513	1.83333	0.411765	0.460317	0.583333	0.117188	0.147887	0.785714	0.744681	0.233333	0.375	0.246575	RPA4718	putative molybdate transport system transcriptional regulator, ModE
orthoMCL3087	0.5	0.267606	0.413793	0.6	0.52381	0.5	0.617647	0.391304	0.258065	0.366667	0.365854	0.34375	0.521127	0.769231	0.565217	0.48	0.483871	RPA0987	possible branched-chain amino acid ABC transporter, permease protein
orthoMCL1301	0.904523	0.433333	0.415525	0.602151	0.608466	0.758621	1.0407	0.536278	0.222222	0.735023	0.345638	0.281804	0.867168	0.753191	2.46465	0.308108	0.675768	RPA4627	conserved hypothetical protein
orthoMCL1154	1.06477	0.95916	0.415712	0.520451	0.7951	1.19532	1.5017	1.06317	0.586978	1.08015	1.48218	1.92126	0.991632	1.76507	1.11191	0.912173	1.6494	RPA2458	putative cytochrome b561
orthoMCL2219	0.931973	0.834835	0.417021	0.862069	0.793427	1.14595	0.770563	0.966981	0.474916	1.05394	0.825243	0.842105	0.919283	1.04255	0.827309	0.925676	0.502347	RPA0932	conserved unknown protein
orthoMCL2270	0.555556	0.564103	0.418919	0.519481	0.84	0.807692	0.814815	0.74359	0.444444	0.552083	0.463158	0.625	0.726027	0.515464	0.814815	0.823529	0.43038	RPA1221	hypothetical protein
orthoMCL1308	1.48505	0.527119	0.420752	0.48455	0.642843	0.52057	1.07313	0.47983	0.295563	0.711841	0.602442	0.186586	0.845754	0.845817	2.05365	0.19862	1.09984	RPA4620	nitrogenase iron protein, nifH
orthoMCL3668	0.75	0.833333	0.421053	0.769231	1	1.14286	0.888889	0.875	1.14286	0.875	0.75	1.45455	0.9	0.857143	1	1	1	RPA3650	ATP-dependent DNA ligase
orthoMCL5047	0.727273	1	0.421053	0.578947	0.714286	0.769231	1	0.666667	1	0.692308	1	1	0.772727	1	1	1	1	RPA4524	sensor histidine kinase
orthoMCL1317	0.868821	1.04321	0.421212	0.959427	0.531148	0.680574	0.434389	0.560784	0.419048	0.78415	0.614213	0.235543	1.13062	1.39768	2.60504	0.314815	1.23143	RPA4611	putative nitrogen fixation protein nifQ
orthoMCL3772	0.666667	0.737705	0.421875	0.584906	0.630435	0.891304	0.589286	0.48	0.40625	0.659574	0.725	0.298701	0.567164	0.872727	0.628205	0.918919	0.346457	RPA3052	phosphoribosylglycinamide formyltransferase
orthoMCL2612	0.465517	0.5	0.422222	0.285714	0.933333	0.538462	0.75	0.282609	0.529412	0.6875	0.37037	0.410256	1	0.583333	0.666667	0.652174	0.694444	RPA1788	possible 4-hydroxybenzoyl-CoA thioesterase
orthoMCL1169	0.59035	0.422515	0.422309	0.335445	0.454881	0.624638	0.468739	0.567236	0.467226	0.561795	0.444589	0.704857	0.559777	0.915663	0.830165	0.394247	0.817225	RPA3786	unknown protein
orthoMCL3638	0.593909	0.409375	0.422764	0.324291	0.885522	0.793194	1.46526	0.407489	0.498829	0.265941	0.980892	1.24099	0.452514	0.601467	0.616438	1.33003	0.740597	RPA3236	30S ribosomal protein S8
orthoMCL0997	0.714286	0.6	0.423077	0.382353	0.666667	0.928571	1.07042	0.684211	0.611111	0.548387	0.611111	0.529412	0.484848	0.8125	0.354167	0.695652	0.857143	RPA0515	possible efflux pump protein FarA
orthoMCL3613	0.474916	0.343373	0.425339	0.487097	0.713656	0.364611	0.697068	0.312312	0.282609	0.358974	0.668342	0.297872	0.578947	0.428082	0.748538	0.640449	0.547059	RPA3848	glycine cleavage system protein T2
orthoMCL4139	0.34188	0.411392	0.425373	0.607143	0.684211	0.344633	1	0.37069	0.28866	0.228216	0.408602	0.204878	0.495495	0.565217	0.558659	0.390698	0.211957	RPA2340	putative membrane protein
orthoMCL1302	0.778189	0.535759	0.425472	0.712585	0.60292	0.379773	1.14463	0.489314	0.298578	0.710814	0.381496	0.482721	0.791255	1.10332	2.43094	0.213699	0.813268	RPA4626	Protein of unknown function from Deinococcus and Synechococcus
orthoMCL0355	0.625	0.444444	0.425532	0.58	0.96	0.571429	0.45	0.653846	0.5	0.606061	0.5	0.387097	0.560976	0.666667	0.636364	0.407407	0.347826	RPA3548	possible serine protease/outer membrane autotransporter
orthoMCL1080	0.427861	0.39782	0.428094	0.361111	0.54	0.42	0.576	0.389381	0.311741	0.366947	0.47541	0.329545	0.493213	0.453552	0.480159	0.521739	0.458753	RPA4156	3-oxoadipate CoA-transferase subunit A
orthoMCL1037	0.833333	0.6	0.428571	0.833333	0.75	0.666667	0.555556	0.8	1	0.75	1.33333	1.66667	0.8	0.8	0.833333	0.8	0.666667	RPA2991	hypothetical protein
orthoMCL1568	0.6	0.6	0.428571	0.666667	0.615385	0.5	0.666667	0.666667	0.555556	0.666667	0.545455	0.6	0.571429	1	0.777778	0.875	0.777778	RPA2327	putative ABC transporter oligopeptide-binding protein
orthoMCL4747	0.3125	1	0.428571	0.352941	1	0.6	1	0.444444	0.625	0.428571	1	0.545455	0.352941	1	0.545455	1	1	RPA1061	possible polyketide synthesis protein
orthoMCL3526	0.883929	0.909091	0.429185	0.718978	1.32847	0.847716	1.71204	1.3697	1.36404	1.36691	1.6383	1.74257	1.44103	2.06073	0.96	0.699115	1.65263	RPA4683	hypothetical protein
orthoMCL2295	0.647059	0.473684	0.430108	0.622951	0.833333	0.866667	0.625	0.8	0.722222	0.75	0.590909	0.596154	1.06667	0.710526	0.833333	0.933333	0.735849	RPA1247	Ribonuclease BN
orthoMCL0068	0.462799	0.661765	0.431034	0.538462	1.23077	1.42424	1.04348	0.642857	0.448276	0.634146	0.789474	0.357143	1.25	0.6	1.07143	1.5	0.333333	RPA2447	possible biotin synthase
orthoMCL2130	0.35	0.411765	0.431373	0.428571	0.9375	0.575758	0.823529	0.521739	0.695652	0.464286	0.52381	0.473684	0.625	0.75	0.8	0.882353	0.5	RPA1073	possible ADP-RIBOSE PHOSPHOHYDROLASE
orthoMCL0502	0.55814	0.3375	0.431818	0.448276	0.705882	0.770833	0.605263	0.375	0.372093	0.488889	0.607143	0.27451	0.688889	0.533333	0.69697	0.612903	0.253968	RPA2300	Bacterial regulatory protein, LuxR family
orthoMCL2402	0.482234	0.688259	0.431818	0.558704	0.774194	0.575	0.94	0.502203	0.594406	0.720548	0.876777	0.771971	0.713904	0.806452	0.626667	0.668605	0.765625	RPA2947	NADH-ubiquinone dehydrogenase chain E
orthoMCL2774	0.449275	0.442308	0.432432	0.333333	0.916667	0.466102	1.34483	0.521739	0.714286	0.352113	1.54167	0.695652	0.457143	0.577465	0.444444	0.738095	0.928571	RPA2726	putative riboflavin-specific deaminase / reductase
orthoMCL3340	0.444444	0.431818	0.43617	0.521739	0.694737	0.505376	0.684211	0.488636	0.37037	0.637931	0.561404	0.418301	0.607843	0.658333	0.928571	0.475	0.459854	RPA0767	putative diguanylate cyclase (GGDEF) with PAS/PAC domain
orthoMCL1075	0.85	0.756757	0.436364	0.633333	0.618182	0.764706	0.681818	0.9	0.59375	0.930233	0.551724	0.590361	0.523077	0.885714	1.04444	0.757576	0.818182	RPA4163	putative taurine transport system ATP-binding protein
orthoMCL2578	0.517241	0.478873	0.43662	0.430769	0.711111	0.614035	0.567901	0.488372	0.45098	0.405063	0.566667	0.406977	0.611111	0.415842	0.472973	0.654545	0.365217	RPA0299	putative maf protein
orthoMCL1860	0.714286	0.475	0.4375	0.733333	0.727273	0.823529	0.653846	0.6	0.478261	0.45	0.703704	0.566038	0.6	0.482759	0.555556	0.636364	0.517241	RPA4558	possible dehydratase, MaoC family
orthoMCL3616	0.714286	0.647059	0.4375	0.571429	1	0.875	1	0.714286	0.833333	0.714286	0.625	1.22222	0.857143	0.75	0.857143	0.833333	0.75	RPA3845	possible membrane transport protein
orthoMCL0495	0.721519	0.808219	0.438017	0.746667	0.643564	0.596154	1.02778	0.553719	0.336538	0.84375	0.425532	0.466216	0.777778	1.10938	1.42593	0.588235	0.877778	RPA2466	sufD, needed for fhuF Fe-S center production/stability
orthoMCL0082	0.457143	0.541667	0.44	0.571429	0.761905	0.692308	1.05882	0.433333	0.612903	0.547619	0.828571	0.828947	0.575	0.75	0.458904	0.681818	0.666667	RPA4252	NADH-ubiquinone dehydrogenase chain N
orthoMCL1558	0.714286	0.923913	0.44	0.414013	0.726415	0.282759	0.727273	0.37037	0.384615	0.461538	1	0.521053	0.375527	0.682243	0.278761	0.86087	0.513889	RPA2317	putative CoA transferase, small subunit B
orthoMCL3172	1.70588	0.289474	0.440452	0.389571	0.801969	0.674457	0.992806	0.46492	0.227092	0.660498	0.528533	0.102308	0.871878	0.497751	2	0.178905	0.644195	RPA4604	electron transfer flavoprotein alpha chain protein fixB
orthoMCL1580	0.533333	0.625	0.441558	0.638298	0.481481	0.55814	0.509434	0.607143	0.750054	0.891892	0.372093	0.45	0.603175	0.727273	0.891892	0.551724	0.416667	RPA2409	possible AmiR antitermination protein
orthoMCL1300	0.891304	0.411899	0.44181	0.704819	0.589744	1.04762	0.8	0.477193	0.224949	0.669154	0.421222	0.235786	0.866044	0.54065	2.35789	0.310078	0.546218	RPA4628	Protein of unknown function, HesB/YadR/YfhF
orthoMCL1315	0.720841	1.03686	0.443129	1.01125	0.539787	0.533333	0.490247	0.564718	0.421918	0.823444	0.551161	0.224173	0.997925	1.463	3.135	0.225371	1.12294	RPA4613	DUF683
orthoMCL1150	0.533333	0.567568	0.444444	0.516129	0.714286	0.884615	0.916667	0.6	0.47619	0.5	0.809524	0.466667	0.581395	0.8	0.461538	0.863636	0.560976	RPA2454	putative dehydrogenase
orthoMCL1351	0.666667	0.714286	0.444444	0.714286	1	1	1	0.8	1	0.8	1	1.16667	0.833333	1	1	0.833333	0.666667	RPA4221	putative permease
orthoMCL1729	0.857143	0.5	0.444444	0.454545	0.6	0.857143	0.75	0.833333	0.714286	0.5	0.4375	0.235294	0.666667	0.470588	0.421053	0.555556	0.5	RPA1873	possible urea/short-chain binding protein of ABC transporter
orthoMCL3096	0.6	0.857143	0.444444	0.6	0.714286	0.444444	0.538462	0.307692	0.5	0.7	0.384615	0.416667	0.777778	0.551724	0.888889	0.625	0.461538	RPA0998	conserved hypothetical protein
orthoMCL2592	0.692308	0.864662	0.445378	0.639241	0.790476	1.16783	1.13122	0.795082	0.631068	0.647799	1.23188	0.993902	0.656805	0.708955	0.712329	1.15385	0.778947	RPA0315	pantothenate kinase (RTS protein)
orthoMCL3639	0.601367	0.514286	0.446089	0.338675	0.927052	0.759674	1.26118	0.420354	0.415493	0.326011	0.82625	1.19018	0.473786	0.610323	0.614923	1.40272	0.72524	RPA3237	30S ribosomal protein S14
orthoMCL1017	0.307692	0.259259	0.448276	0.45	0.534483	0.533333	0.842105	0.5	0.457143	0.323529	0.566667	0.3	0.428571	0.37931	0.535211	0.740741	0.175	RPA0540	hypothetical protein
orthoMCL3659	0.533333	0.5	0.448276	0.358974	0.689655	0.555556	0.675	0.5	0.826087	0.588235	0.666667	0.633333	0.645161	0.55102	0.705882	0.758621	0.384615	RPA3639	Cof-subfamily: Cof-like hydrolase
orthoMCL2255	0.413043	0.512195	0.44898	0.566038	0.628571	0.692308	0.694444	0.5	0.694444	0.33	0.459016	0.362319	0.573171	0.428571	0.41791	0.555556	0.451613	RPA0601	probable DMT superfamily transporter
orthoMCL2616	0.382979	0.465116	0.44898	0.354839	0.818182	0.508772	0.714286	0.392157	0.454545	0.391304	0.588235	0.478261	0.6	0.4	0.578947	0.727273	0.45	RPA1793	branched-chain amino acid transport system permease protein
orthoMCL1964	0.43617	0.594059	0.449275	0.549296	0.523077	0.836364	0.788462	0.721429	0.407407	0.407407	0.77381	0.623656	0.525424	0.765625	0.489796	0.882353	0.811594	RPA0186	putative short-chain dehydrogenase/reductase
orthoMCL3291	0.85	0.772727	0.45	0.571429	1.14286	1.5	1.47059	0.941176	0.611111	1.09091	1.90909	0.833333	0.8	1.48571	0.675676	1.46154	0.952381	RPA2971	dethiobiotin synthetase
orthoMCL3699	0.606557	0.714286	0.450704	0.73913	0.793103	0.767857	0.740741	0.827586	0.755102	0.72	0.597015	0.617284	0.676471	0.662791	0.763636	0.772727	0.53125	RPA3682	conserved unknown protein
orthoMCL1056	0.496094	0.489712	0.45098	0.52071	0.664596	0.948936	0.541304	0.470588	0.276284	0.684685	0.405128	0.556604	0.748663	0.875676	0.520661	0.988095	0.477733	RPA2823	conserved hypothetical protein
orthoMCL1170	0.507042	0.395833	0.45098	0.48913	0.630137	0.596491	0.787879	0.486111	0.650633	0.533333	0.620155	0.7	0.722222	0.613333	0.809816	0.793103	0.806452	RPA3787	hypothetical protein
orthoMCL2564	0.622222	0.488372	0.45122	0.452381	0.528302	0.766667	0.666667	0.558824	0.355263	0.5	0.245902	0.767442	0.973684	0.634921	0.868852	1	0.7	RPA0780	possible acyl-CoA dehydrogenase
orthoMCL1722	0.506024	0.579288	0.451389	0.647059	0.697297	0.745665	0.622093	0.670732	0.522822	0.66087	0.408867	0.529412	0.752475	0.512605	0.753012	0.512987	0.575646	RPA1882	Flp/Fap pilin component
orthoMCL2983	0.579872	0.746575	0.451489	0.478992	1.03467	0.899676	1.09005	0.799403	0.526485	0.553385	1.30859	0.846358	0.493989	0.612457	0.506573	1	0.789407	RPA0843	putative Fo ATP synthase B chain
orthoMCL3560	0.533333	0.469388	0.451613	0.689655	0.545455	0.555556	0.363636	0.36	0.538462	0.666667	0.473684	0.52381	0.666667	0.52381	0.956522	0.6	0.283019	RPA4484	putative sensor (PAS) domain for methyl-accepting chemotaxis sensory transducer
orthoMCL3663	0.724138	0.8	0.452055	0.612245	0.72973	0.677419	0.684211	0.733333	0.821429	0.8125	0.606061	0.980392	0.78125	0.805556	0.766667	0.826087	0.641026	RPA3643	putative trehalose synthase
orthoMCL1654	0.346154	0.377358	0.452381	0.490196	0.619048	0.458333	0.65	0.577778	0.461538	0.466667	0.42	0.488372	0.44186	0.678571	0.542857	0.483871	0.333333	RPA2908	Cytidine/deoxycytidylate deaminase:Tat pathway signal
orthoMCL2698	0.541667	0.470588	0.452381	0.717949	0.45	0.689655	0.634146	0.714286	0.515152	0.431818	0.484848	0.5	0.475	0.382979	0.575	0.62963	1	RPA3022	putative diguanylate cyclase (GGDEF)
orthoMCL4626	0.4	0.254717	0.452381	0.795918	0.541667	1.19512	1	0.380952	0.297297	1	0.3125	0.386364	1	0.5	0.666667	0.6	1	RPA0156	tonB like protein
orthoMCL0053	1.22222	0.692308	0.454545	0.75	0.75	1	0.458333	0.533333	0.411765	1.15385	0.344828	1	1	1.33333	0.909091	1	0.777778	RPA1486	conserved hypothetical protein
orthoMCL2485	0.541667	0.733333	0.454545	0.8125	0.65625	0.590909	0.446154	0.428571	0.515152	1.24	0.631579	0.553571	0.76	1.57895	0.962963	0.583333	0.785714	RPA1468	conserved hypothetical protein
orthoMCL0964	0.537037	0.534483	0.455882	0.657895	0.707317	0.588235	0.583333	0.511628	0.5	0.685714	0.4	0.615385	0.488889	0.588235	0.714286	0.857143	0.611111	RPA1103	Thioesterase superfamily:4-hydroxybenzoyl-CoA thioesterase
orthoMCL3088	0.551724	0.268817	0.456522	0.666667	0.6	0.411765	0.884615	0.615385	0.37931	0.439024	0.463415	0.365385	0.556338	0.6	0.611111	0.592593	0.625	RPA0988	putative branched-chain amino acid ABC transporter, ATP-binding protein
orthoMCL4150	0.592105	1.07018	0.456522	0.354545	1.09091	0.350877	1	0.31405	1.19318	0.472222	0.9	2.30928	0.351648	0.518519	0.362069	1.42222	1.75926	RPA2353	putative nitrogenase NifH subunit
orthoMCL4155	0.6	1.44737	0.458333	0.645161	1.33333	0.705882	1	0.621622	1.45283	0.621212	1.26667	1.81481	0.72619	1.25	0.384615	1.64286	3.04167	RPA2358	2OG-Fe(II) oxygenase superfamily
orthoMCL4352	0.642857	0.714286	0.458333	0.666667	0.666667	0.6875	0.466667	0.533333	0.666667	0.714286	1	1	0.764706	0.75	0.583333	0.423077	0.533333	RPA3257	probable transcriptional regulator, AraC family
orthoMCL4524	1.06173	1	0.458333	0.911765	1.11111	1.5	0.588235	0.735294	1	0.642857	2.10526	2.90476	0.72	1.12121	0.571429	1	5.22222	RPA2634	putative nitrogenase iron-molybdenum cofactor biosynthesis protein NifB
orthoMCL1309	1.13653	0.733225	0.459047	0.651483	0.667475	0.429707	0.869444	0.620742	0.314467	0.920658	0.655397	0.216823	0.928592	1.19377	3.22174	0.338303	0.993209	RPA4619	nitrogenase molybdenum-iron protein alpha chain, nifD
orthoMCL1481	0.575	0.609756	0.459459	0.673077	0.803571	0.5	0.547945	0.692308	0.494505	0.52459	0.560976	0.538462	0.482759	0.518987	0.676471	0.686047	0.545455	RPA4822	possible alcohol dehydrogenase
orthoMCL3176	1.44444	0.271186	0.460076	0.632184	0.722467	0.992188	1.11538	0.452632	0.227642	0.58104	0.472313	0.101695	0.885932	0.421941	2.0495	0.214286	0.642202	RPA4608	nitrogenase cofactor synthesis protein nifS
orthoMCL3111	0.954023	0.921053	0.460432	0.7	1.03947	0.736842	0.815534	0.720721	0.916084	0.986667	1.36667	1.26364	0.798701	1.44937	1.09302	1.05172	2.05469	RPA1016	ubiquinol-cytochrome-c reductase, Rieske iron-sulfur protein
orthoMCL0672	0.611111	0.93617	0.461538	0.924242	0.8	0.846154	0.831683	0.857143	0.7875	0.878378	0.673077	0.961905	1.09524	0.75	1.12727	0.909091	0.736842	RPA4791	two-component transcriptional regulator, winged helix family
orthoMCL2347	0.714286	0.666667	0.461538	0.727273	0.6	0.857143	0.553191	0.714286	0.625	0.666667	0.777778	1.18182	0.75	0.909091	1	0.727273	0.45	RPA1209	conserved hypothetical protein
orthoMCL2752	0.535714	0.484211	0.461538	0.616162	0.777778	0.658333	0.492308	0.65	0.316667	0.550562	0.434783	0.333333	0.630137	0.379747	0.666667	0.782609	0.204225	RPA0193	AFG1-like ATPase
orthoMCL2755	0.424242	0.371795	0.461538	0.375	0.617021	0.621622	0.666667	0.527778	0.606061	0.535714	0.448276	0.340909	0.6	0.290598	0.6	0.470588	0.482759	RPA3458	possible TrapT family, dctP subunit, C4-dicarboxylate periplasmic binding protein
orthoMCL2868	0.45679	0.539823	0.461538	0.524272	0.888889	0.728155	0.872727	0.378049	0.376812	0.423611	1.28302	0.326772	0.509709	0.567073	0.421622	1.25758	0.280528	RPA4355	putative peptidyl-tRNA hydrolase
orthoMCL3544	0.3	0.211268	0.461538	0.352941	0.727273	0.533333	0.75	0.3	0.22	0.2	0.588235	0.421053	0.307692	0.4	0.458333	0.333333	0.391304	RPA4468	conserved unknown protein
orthoMCL4618	0.666667	0.454545	0.461538	0.636364	0.6	0.636364	1	0.636364	0.555556	1	0.333333	0.272727	1	0.8	0.875	0.777778	1	RPA0148	conserved hypothetical protein
orthoMCL3573	0.62766	0.544715	0.462366	0.514286	0.70297	0.596899	0.644643	0.72449	0.421941	0.543478	0.497512	0.61194	0.722222	0.593333	0.726415	0.712766	0.48	RPA4262	NADH-ubiquinone dehydrogenase chain C,D
orthoMCL2565	0.709091	0.717391	0.462857	0.593496	0.648148	0.84	1.04082	0.68	0.618182	0.831579	0.5	0.87013	1.01562	0.803468	0.697674	0.959184	1.30303	RPA0779	conserved hypothetical protein
orthoMCL3553	0.75	0.428571	0.463415	0.666667	1.2	1.04545	0.851852	0.525	0.6	0.818182	1.09091	0.615385	0.540541	0.653846	0.578947	1.28571	1.4	RPA4477	Possible membrane protein with ATP/GTP-binding site motif A (P-loop)
orthoMCL0262	0.488372	0.478873	0.464286	0.54902	0.791667	0.652174	0.723404	0.583333	0.578947	0.454545	0.870968	0.47619	0.584906	0.462963	0.45098	0.630435	0.59375	RPA1147	conserved hypothetical protein
orthoMCL2961	0.329897	0.564756	0.464286	0.42069	0.630872	0.786802	0.675325	0.452174	0.244318	0.380531	0.814286	0.243346	0.61165	0.346032	0.478261	0.8125	0.147803	RPA0867	Endoribonuclease L-PSP
orthoMCL4533	1.10798	1	0.464646	1.00645	1.8	1.98214	0.774194	0.809524	1	0.669118	3.67391	3.24359	0.961538	1.38835	0.761364	1	9.1875	RPA2614	conserved hypothetical protein
orthoMCL0283	0.461905	0.394737	0.465	0.613208	0.957547	0.211111	0.8	0.467066	0.52	0.24	0.463303	0.451977	0.319355	1.1413	0.542857	0.247826	0.226866	RPA0472	OmpA-like transmembrane domain
orthoMCL4439	0.416667	1	0.466667	1	0.26087	0.777778	0.75	0.583333	0.259259	0.8	1	0.28	0.888889	0.555556	1.22222	0.5	1	RPA1371	putative vanadium nitrogenase protein
orthoMCL4619	0.692308	0.333333	0.466667	0.5	0.411765	0.9	1	0.461538	0.352941	1	0.269231	0.241379	1	0.533333	0.636364	0.583333	1	RPA0149	possible ABC-type iron-siderophore transport system ATP-binding protein
orthoMCL2557	0.542857	0.547368	0.467742	0.579439	0.885714	0.454545	0.533333	0.625	0.59375	0.666667	0.613333	0.957627	0.609195	0.691358	0.681818	1.09859	0.676471	RPA1962	unknown protein
orthoMCL1352	0.421053	0.777778	0.468085	0.347826	0.722222	1.2	0.540541	0.85	0.714286	0.833333	0.407407	2.375	0.296296	0.875	1.15385	0.6	0.5	RPA4222	hypothetical protein
orthoMCL1292	0.475967	0.482328	0.46875	0.489494	0.593525	0.552163	0.285845	0.547344	0.509585	0.823222	0.399351	0.658396	0.464789	0.644802	0.570743	0.49196	0.314144	RPA4636	FeoA family
orthoMCL3761	0.6	0.52	0.46875	0.75	0.807692	0.727273	0.851852	0.5	0.594595	0.413043	0.551724	0.507937	0.765957	0.439024	0.675676	0.64	0.447368	RPA3040	unknown protein
orthoMCL3935	0.857143	0.87931	0.46875	0.606299	1.14286	1	0.830189	0.884058	0.888889	1.13208	1.05172	1.25	0.964912	0.953125	0.983871	0.95082	1.25424	RPA1678	chemotaxis methyltransferase, CheR3
orthoMCL3399	1.00299	0.462924	0.468995	0.707317	0.682571	0.748718	0.92393	0.595199	0.274734	0.837392	0.424485	0.273469	0.933389	1.05763	3.75336	0.251052	0.866204	RPA4603	nitrogen fixation protein,fixC
orthoMCL1520	0.368421	0.463415	0.469388	0.351351	0.604167	0.452055	0.721311	0.430769	0.327586	0.318841	0.473684	0.362319	0.446809	0.448718	0.4	0.66	0.361111	RPA3719	putative high-affinity branched-chain amino acid transport system ATP-binding protein
orthoMCL0984	0.533333	0.714286	0.470588	0.571429	0.777778	1	0.538462	0.923077	0.6	0.533333	0.555556	0.4375	0.647059	0.47619	0.555556	1.1	0.307692	RPA4200	YbaK / prolyl-tRNA synthetases associated domain
orthoMCL3710	0.304348	0.516667	0.470588	0.64	0.511111	0.356164	0.343137	0.657143	0.333333	0.355556	0.341463	0.269231	0.382979	0.5	0.631579	0.317073	0.156863	RPA3693	putative cytochrome c
orthoMCL4442	0.9	1	0.470588	1	0.5	0.7	1	0.357143	0.238095	0.647059	1	0.21875	0.705882	0.538462	0.7	0.473684	1	RPA1375	hypothetical protein
orthoMCL0018	0.453846	0.602941	0.471264	0.432749	0.754286	0.475	0.639485	0.581699	0.36413	0.50838	0.646018	0.44	0.553191	0.614458	0.478022	0.726496	0.506667	RPA2152	putative diguanylate cyclase (GGDEF)/phosphodiesterase (EAL) with PAS domain
orthoMCL3445	0.642424	0.431818	0.471503	0.553977	0.0931507	0.523179	0.780952	0.575851	0.36828	0.566265	0.0873786	0.139535	0.654545	1.11834	0.141176	0.119691	0.295082	RPA4717	molybdate transport system substrate-binding protein
orthoMCL2394	0.485915	0.559006	0.471698	0.569536	0.556122	0.5	0.612069	0.580838	0.514925	0.711111	0.544379	0.583732	0.772512	0.80137	0.75	0.791304	0.617284	RPA2939	NADH-ubiquinone dehydrogenase chain L
orthoMCL1310	1.0306	0.952653	0.473397	0.665458	0.645311	0.306276	0.700909	0.552151	0.429459	1.01828	0.708861	0.317637	0.977327	1.46583	3.67639	0.303927	1.07675	RPA4618	nitrogenase molybdenum-iron protein beta chain, nifK
orthoMCL4541	0.566667	0.537037	0.473684	0.866667	0.848485	0.625	1	0.555556	0.47619	0.76	0.483871	0.354167	0.791667	1	0.680851	1	0.28125	RPA2264	conserved hypothetical protein
orthoMCL5283	0.703704	1	0.474747	0.542857	1	0.565217	1	0.461538	1	1	1	1	1	1	1	0.727273	1	RPA4103	possible glutathione S-transferase
orthoMCL3045	1.02222	0.873656	0.47619	0.647273	1.43243	0.596154	0.801724	0.543726	0.48	0.81457	1.32979	0.937198	0.719008	0.795918	0.502203	1.0625	1.03571	RPA1578	ferredoxin--NADP+ reductase
orthoMCL0795	0.891509	0.833333	0.47651	1.10417	1.3125	2.35593	1.09615	0.920561	1.57377	1.18293	1.85149	1.37349	1.01333	1.23478	0.8	1.74737	3.22449	RPA2676	transcriptional regulator, LysR family
orthoMCL1501	0.888889	0.625	0.478261	0.52	0.833333	1	0.727273	0.705882	0.888889	0.583333	0.75	0.666667	0.857143	0.48	0.6	0.571429	0.619048	RPA3696	transcriptional regulator, TetR family
orthoMCL1542	0.487179	0.615635	0.479263	0.476378	0.784483	0.623188	0.519608	0.480769	0.312057	0.382812	0.708075	0.24605	0.503906	0.35654	0.406452	0.766667	0.241379	RPA4750	electron transfer flavoprotein beta chain, (ETFSS)
orthoMCL3711	0.622951	0.615385	0.480769	0.555556	0.923077	0.672131	0.583333	0.527273	0.288889	0.391304	0.531915	0.263158	0.630435	0.37931	0.622642	0.823529	0.238095	RPA3694	3-deoxy-manno-octulosonate cytidylyltransferase
orthoMCL2640	0.488889	0.62766	0.480916	0.528571	0.676471	0.888889	0.691589	0.483871	0.507692	0.485714	0.722222	0.675676	0.477477	0.647727	0.475728	0.619718	0.748031	RPA2932	hypothetical protein
orthoMCL4944	0.515528	1	0.481928	0.642045	1	0.823529	1	0.596154	0.450382	0.451613	1	0.443787	0.617647	1	1	1	1	RPA0290	hypothetical protein
orthoMCL2309	0.735849	0.638554	0.482759	0.698795	1.02041	1.26984	1.01471	0.727273	0.830189	0.8	1.0625	0.640449	0.784314	0.756757	0.726316	0.75	0.72093	RPA1265	putative flagellar motor switch protein
orthoMCL2619	0.464286	0.423077	0.483871	0.375	0.56	0.347826	0.666667	0.56	0.384615	0.393939	0.416667	0.428571	0.297297	0.454545	0.5	0.5	0.354839	RPA1796	putative Adenylate/Guanylate cyclase
orthoMCL1901	0.495935	0.41784	0.484472	0.471831	0.672566	0.583333	0.58046	0.380952	0.546763	0.480392	0.419643	0.552239	0.651007	0.379213	0.5	0.598361	0.476923	RPA0446	Protein of unknown function UPF0054
orthoMCL4094	0.615385	0.571429	0.485714	0.764706	0.631579	0.851852	1	0.703704	0.705882	0.608696	0.745098	0.658537	0.6	0.681818	0.710526	0.621951	0.885714	RPA3277	putative exbD, uptake of enterochelin
orthoMCL4256	1.43736	2.33871	0.485854	0.878814	2.00538	1.04707	1.12048	1	2.18463	2.33948	1.84594	1.30988	2.12443	0.898337	1.15302	1.15312	2.00655	RPA4292	light harvesting protein B-800-850, alpha chain B (antenna pigment protein, alpha chain B) (LH II-B alpha)
orthoMCL1342	0.369565	0.609023	0.485915	0.402372	0.271496	0.66946	0.220771	0.394628	0.302362	0.449925	0.259731	0.71358	0.263279	0.720058	0.334814	0.373737	0.714286	RPA1665	hypothetical protein
orthoMCL0681	1.07692	0.78626	0.486301	0.861702	0.960526	0.910569	1.07801	1.1087	0.957447	1.50602	1	0.935714	1.38235	1.03488	0.863636	1.11979	0.73029	RPA3626	conserved unknown protein
orthoMCL0549	1.3	0.636364	0.486486	0.6	1	1.15385	1.21053	1.13043	0.656716	0.58	1.41176	0.975	0.745098	0.679245	0.539216	0.73913	0.810345	RPA1587	hypothetical protein
orthoMCL1738	0.533333	0.425	0.486486	0.447368	0.73913	0.641026	0.684211	0.361111	0.470588	0.436364	0.72973	0.360656	0.619048	0.354839	0.522727	0.826087	0.473684	RPA1864	hypothetical protein
orthoMCL2003	0.34375	0.423077	0.486486	0.428571	0.428571	0.392857	0.477273	0.454545	0.45	0.459459	0.424242	0.463415	0.323529	0.642857	0.458333	0.333333	0.482759	RPA0560	malonyl-CoA decarboxylase
orthoMCL2659	0.712329	0.59322	0.4875	0.535714	0.701754	0.828571	0.764259	0.650602	0.504	0.596154	0.9	0.771084	0.719512	0.785714	0.863014	0.808824	0.617021	RPA4257	NADH-ubiquinone dehydrogenase chain I
orthoMCL0081	0.448276	0.397436	0.487805	0.439394	0.888889	0.569892	0.714286	0.457143	0.347826	0.682927	0.769231	0.242424	0.636364	0.5	0.675676	1.05556	0.135135	RPA1956	conserved hypothetical protein
orthoMCL1475	0.666667	0.558824	0.487805	0.714286	0.769231	0.727273	0.888889	0.555556	0.576923	0.547619	0.538462	0.25	0.756757	0.7	0.888889	0.733333	0.408163	RPA4829	putative crotonobetaine/carnitine-CoA ligase
orthoMCL4538	0.653153	1	0.487805	0.451852	0.681818	0.53012	0.333333	0.389313	1	0.373333	0.853846	1.24324	0.432584	0.506494	0.592105	1	1.08	RPA2608	possible sulfonate binding protein
orthoMCL2217	0.563025	0.598039	0.488	0.607692	0.768519	0.960317	0.827206	0.780702	0.480392	0.73913	0.860927	0.868545	0.659864	0.973262	0.716763	0.883212	0.647799	RPA0934	conserved unknown protein
orthoMCL2533	0.576792	0.806452	0.489451	0.496241	0.944444	0.506024	0.730303	0.414894	0.527559	0.674107	1.16102	1.13143	0.514894	0.629073	0.42378	1.12195	1.5	RPA0750	sulfate ABC transporter, periplasmic binding protein component
orthoMCL0208	0.532468	0.544304	0.489583	0.537634	0.825	0.705882	0.720721	0.612903	0.471963	0.608696	0.179381	0.859813	0.945946	0.566038	0.93985	0.857143	0.525862	RPA4148	putative ribose-phosphate pyrophosphokinase
orthoMCL1829	0.489796	0.521739	0.490566	0.491228	0.7	0.728814	0.553846	0.666667	0.615385	0.626667	0.509804	0.6	0.628205	0.537037	0.7	0.685714	0.478261	RPA4596	putative 3-oxoacyl-acyl carrier protein reductase
orthoMCL1357	0.425926	0.576471	0.491228	0.606061	0.652174	0.628205	0.659091	0.692308	0.5	0.52	0.541667	0.408451	0.901961	0.56044	0.525424	0.611111	0.387755	RPA4227	urease accessory protein UreG
orthoMCL1906	0.391705	0.416216	0.491228	0.568807	0.430108	0.431535	0.480952	0.398496	0.442105	0.267123	0.445378	0.45283	0.517857	0.394737	0.561798	0.516393	0.368421	RPA0451	putative RimI protein, peptide N-acetyltransferase
orthoMCL2916	0.440945	0.528302	0.491525	0.46988	0.708861	0.333333	0.745455	0.459459	0.430233	0.355422	0.542169	0.301587	0.307692	0.552083	0.3875	0.396694	0.357664	RPA1685	possible serine protease/outer membrane autotransporter
orthoMCL2397	0.47343	0.660661	0.491713	0.585	0.732057	0.488764	0.656977	0.65566	0.514706	0.63913	0.66	0.692042	0.816901	0.753191	0.770492	0.821596	0.62701	RPA2942	NADH-ubiquinone dehydrogenase chain I
orthoMCL2696	1.11111	0.8	0.493426	0.360771	0.75	0.777778	0.769231	0.75	0.75	1	0.625	0.652174	1	0.785714	1	0.769231	1.05882	RPA3020	RND multidrug efflux membrane fusion protein MexE precursor
orthoMCL1802	0.36	0.641026	0.493506	0.717949	0.8	1.18182	1.11111	0.506667	0.533333	0.53125	0.787879	0.630435	0.723077	0.453333	0.533333	0.818182	0.526316	RPA0869	GCN5-related N-acetyltransferase
orthoMCL2932	0.803828	1.10891	0.494565	0.693141	1.29231	0.953125	1.13503	1.34599	1.5697	1.7012	1.27313	1.75728	1.36486	1.9789	1.17308	0.852113	1.20521	RPA4282	possible activator of photopigment and puc with BLUF domain
orthoMCL2294	0.965517	1.07895	0.495495	0.670886	1.2963	0.894737	0.910714	1	1.01852	1.325	0.769231	1.51852	1.04255	1	1.27451	1.02128	1.08621	RPA1246	conserved unknown protein
orthoMCL4260	1.60169	1	0.496552	0.914729	1.15502	2.10435	1.09061	0.865169	0.135734	2.1	0.736585	1.55882	1.65942	2.29434	2.2028	2.87356	1.12346	RPA3935	hypothetical protein
orthoMCL0983	0.361963	0.433735	0.49711	0.270968	0.377778	0.56701	1.15385	0.192308	0.5	0.333333	0.578947	0.484305	0.320988	0.339869	0.206897	0.147673	0.312925	RPA4201	hypothetical protein
orthoMCL3936	0.727273	0.922481	0.497487	0.792746	0.824074	1.32468	0.92233	1.0381	1.23377	1.02381	1.09524	1.25874	1.02353	0.903614	0.961905	0.894231	1.11972	RPA1679	unknown protein
orthoMCL0054	0.25	0.473684	0.5	0.555556	0.272727	1.2	0.242424	0.4	0.307692	0.428571	0.141414	0.8	0.545455	0.352941	0.5625	0.461538	0.833333	RPA2060	regulatory protein NosR
orthoMCL0291	0.578947	0.6	0.5	0.7	0.782609	0.619048	0.615385	0.75	0.555556	0.828571	0.5625	0.529412	0.789474	1.0625	1.1875	0.761905	0.870968	RPA1470	putative dipeptide ABC transporter
orthoMCL0500	0.769231	0.411765	0.5	0.666667	0.529412	0.75	0.714286	0.583333	0.666667	0.545455	0.583333	0.4	0.7	0.588235	0.8	0.625	0.333333	RPA2471	unknown protein
orthoMCL0517	1	0.458333	0.5	0.652174	1.1	0.631579	0.555556	0.642857	0.722222	0.352941	0.4375	1.9375	0.923077	0.583333	1	0.333333	0.615385	RPA4461	possible cytochrome subunit of sulfide dehydrogenase
orthoMCL0519	0.5	0.222222	0.5	0.6	0.714286	0.636364	0.666667	0.15	0.416667	0.25	0.8	0.777778	0.3125	0.333333	0.388889	0.255814	0.5	RPA4463	possible cytochrome
orthoMCL0610	0.714286	0.8	0.5	1.2	0.804878	1	0.714286	0.714286	1.375	1	1.5	1	0.833333	0.888889	1.25	1	0.892857	RPA2983	hypothetical protein
orthoMCL0644	0.5	0.407407	0.5	0.517241	0.666667	0.666667	0.65	0.434783	0.684211	0.4	0.466667	0.46875	0.65	0.421053	0.666667	0.875	0.25	RPA4299	Permeases of the drug/metabolite transporter (DMT) superfamily
orthoMCL0799	0.705882	0.541667	0.5	0.73913	1.15385	0.75	0.666667	0.764706	0.545455	0.72	0.846154	0.488889	0.9	0.608696	0.714286	1	0.361111	RPA2672	possible phosphatidylcholine synthase
orthoMCL0996	0.5	0.533333	0.5	0.545455	0.722222	0.705882	0.787879	0.7	0.714286	0.419355	0.424242	0.52	0.583333	0.6	0.5	0.590909	0.433333	RPA0514	putative efflux pump protein FarB
orthoMCL1084	0.916667	0.708333	0.5	0.785714	0.6875	0.823529	0.636364	0.5625	0.75	0.952381	0.833333	0.714286	1	0.826087	0.928571	0.684211	0.545455	RPA1164	possible cytidine and deoxycytidylate deaminase
orthoMCL1166	0.7	0.618182	0.5	0.575	0.85	0.588235	0.875	0.666667	0.538462	0.578947	1.28571	0.473684	0.647059	0.766667	0.605263	0.92	0.358491	RPA3783	Glycosyl transferase, family 39
orthoMCL1180	0.9	0.909091	0.5	0.75	1	1.15385	1.13636	0.818182	0.761905	1.125	1.3	0.789474	1	1.31818	1.16667	0.947368	0.617647	RPA3799	DUF182
orthoMCL1229	0.692308	0.4375	0.5	0.48	0.619048	0.769231	0.512821	0.3125	0.428571	0.45	0.5	0.416667	0.481481	0.56	0.441176	0.384615	0.363636	RPA2758	possible cytochrome c oxidase assembly protein
orthoMCL1392	0.714286	0.461538	0.5	0.545455	0.875	1.4	0.933333	0.461538	0.583333	0.714286	0.555556	1.11111	0.625	0.6	0.8	0.75	0.545455	RPA4405	conserved hypothetical protein
orthoMCL1424	0.6875	0.727273	0.5	0.727273	0.666667	0.555556	0.451613	0.769231	0.8125	0.619048	0.538462	0.85	0.928571	0.551724	0.681818	0.619048	0.785714	RPA2011	puative potassium uptake protein Kup
orthoMCL1665	0.483871	0.708333	0.5	0.489362	0.535714	1	0.961538	0.456522	0.811321	0.571429	0.645161	0.57764	0.714286	0.588235	0.645161	0.756757	0.819672	RPA3162	transcriptional regulator, XRE family
orthoMCL1685	1	1	0.5	0.769231	1	1	1	0.833333	0.705882	1	1	0.75	0.875	0.583333	1	1	0.833333	RPA3185	methyl-accepting chemotaxis receptor/sensory transducer
orthoMCL1732	0.37931	0.405405	0.5	0.575758	0.666667	0.424242	0.6	0.478261	0.642857	0.439024	0.5625	0.518519	0.642857	0.4	0.521739	0.857143	0.32	RPA1870	possible transcriptional regulator, MarR/EmrR family
orthoMCL1750	0.416667	0.52381	0.5	0.459459	0.642857	0.433333	0.578947	0.466667	0.470588	0.393939	0.521739	0.37931	0.482759	0.448276	0.622222	0.363636	0.28972	RPA0785	possible cytochrome P450 family proteins
orthoMCL2172	0.5	0.478261	0.5	0.882353	0.818182	0.8125	0.628571	0.5	0.478261	0.5	0.642857	0.46875	0.894737	0.615385	0.85	0.833333	0.477273	RPA2191	DUF188
orthoMCL2343	1	0.7	0.5	0.75	0.764706	1	1.0087	0.708333	0.636364	0.875	0.785714	1.06667	0.72	0.933333	0.761905	0.6	1	RPA1204	conserved hypothetical protein
orthoMCL2471	1	0.875	0.5	0.625	0.714286	0.454545	0.647059	0.833333	0.588235	0.625	0.8	0.583333	1	0.615385	1.13333	0.8	0.416667	RPA1445	putative oligopeptide transport ATP-binding protein
orthoMCL2556	0.594937	0.512821	0.5	0.557252	0.83871	0.7	0.666667	0.608696	0.567568	0.663158	0.632911	0.814159	0.637363	0.565657	0.692308	1.03529	0.407692	RPA1963	Patatin-like phospholipase domain
orthoMCL2915	0.55	0.404255	0.5	0.707317	0.195652	0.866667	0.571429	0.560976	0.645161	0.7	0.163265	0.191489	0.666667	0.7	0.3	0.212766	0.322581	RPA4715	molybdate transport system ATP-binding protein
orthoMCL3168	0.386651	0.772277	0.5	0.945946	0.772727	0.84	1.6399	0.9375	1.28846	0.535354	1.57727	1.1592	0.715909	1.83801	0.497409	0.754153	1.67647	RPA0964	Ni/Fe-hydrogenase 1 B-type cytochrome subunit
orthoMCL3190	0.5	0.785714	0.5	0.625	0.7	0.5	0.846154	0.4	0.818182	0.5	0.571429	0.583333	0.6	1	0.428571	0.666667	0.388889	RPA4674	conserved hypothetical protein
orthoMCL3263	0.6	0.396226	0.5	0.52	0.8	0.75	0.636364	0.7	0.47619	0.636364	0.5	0.428571	0.909091	0.7	0.75	0.777778	0.419355	RPA4434	MOSC domain
orthoMCL3373	0.615385	0.666667	0.5	0.470588	0.627907	0.612903	0.775	0.368421	0.492754	0.483871	0.5	0.468085	0.483871	0.45098	0.538462	0.4	0.532468	RPA0703	conserved hypothetical protein
orthoMCL3615	0.653846	0.714286	0.5	0.75	1.21429	1.16667	0.857143	0.48	0.45	0.419355	0.888889	0.680851	0.648649	0.548387	0.666667	0.9	0.678571	RPA3846	GCN5-related N-acetyltransferase
orthoMCL3718	0.516129	0.58	0.5	0.514286	0.928571	0.882353	0.941176	0.56	0.6	0.586207	0.956522	0.65625	0.638889	0.636364	0.583333	1.05882	0.446429	RPA0393	PA-phosphatase related phosphoesterase
orthoMCL3854	0.76	0.764706	0.5	0.633333	0.846154	1.04545	0.941176	0.666667	0.636364	0.578947	1.09091	0.735294	0.873206	0.625	0.647059	0.728309	0.625	RPA2596	D-alanine aminotransferase
orthoMCL4095	0.636364	0.666667	0.5	0.7	0.833333	0.75	1	0.625	0.75	0.454545	0.846154	0.727273	0.7	0.6	0.666667	0.615385	0.888889	RPA3278	putative exbB, uptake of enterochelin
orthoMCL4096	0.714286	0.714286	0.5	0.5	0.444444	0.666667	1	0.8	0.833333	0.5	0.666667	0.666667	0.571429	0.625	1	0.625	0.4	RPA3279	possible iron-starvation protein
orthoMCL4097	0.625	0.615385	0.5	0.888889	0.875	0.846154	1	0.615385	1	0.882353	0.846154	0.733333	0.733333	0.857143	0.875	0.7	0.6875	RPA3280	possible heme receptor
orthoMCL4134	0.666667	0.833333	0.5	1	0.666667	0.666667	1	0.833333	0.833333	0.714286	0.571429	0.625	0.714286	0.714286	0.833333	0.833333	0.833333	RPA2328	putative ABC transporter permease protein
orthoMCL4157	0.62963	1.26667	0.5	0.565217	1.14286	0.636364	1	0.458333	1.39474	0.326087	1.36842	1.65217	0.545455	0.457627	0.323077	1.48485	1.66667	RPA2360	ABC transporter, ATP-binding protein
orthoMCL4438	0.363636	1	0.5	1.25	0.375	0.769231	0.846154	0.583333	0.466667	0.9	1	0.375	1	0.666667	1.2	0.75	1	RPA1370	Nitrogen-fixing NifU, C-terminal
orthoMCL4495	0.567568	0.7	0.5	0.697674	1	1	0.966667	0.603448	1	0.58	1	0.564103	0.688889	1	0.682927	1.26316	0.769231	RPA3731	Alpha/beta hydrolase fold:Esterase/lipase/thioesterase, active site
orthoMCL4516	0.52381	1	0.5	0.444444	0.65	0.387097	0.492958	0.5	1	0.641791	0.610169	0.478632	0.707692	0.648936	0.472222	1	0.371795	RPA2644	putative ABC transporter permease protein
orthoMCL4620	0.545455	0.416667	0.5	0.666667	0.444444	0.8	1	0.625	0.416667	1	0.285714	0.294118	1	0.75	0.666667	0.5	1	RPA0150	putative ABC transporter, iron, hemin permease homolog
orthoMCL4636	0.488636	1	0.5	0.5125	0.564706	0.62069	0.666667	0.480769	1	0.390625	0.428571	0.609195	0.490566	1	0.344262	1	0.561404	RPA2621	conserved unknown protein
orthoMCL4674	0.538462	0.75	0.5	0.583333	1	0.888889	1	0.555556	0.75	0.818182	1	0.45	1.11111	1	1	0.888889	0.833333	RPA2395	putative carboxyphosphonoenolpyruvate phosphonomutase
orthoMCL4884	0.75	1	0.5	1.08333	1.375	1	1	1	0.8	1	0.875	1	1	1	1	1.1	1	RPA4310	hypothetical protein
orthoMCL4907	0.571429	0.666667	0.5	0.571429	1	0.833333	1	0.444444	1	0.8	1	1	0.875	1	1	1	1	RPA2374	hypothetical protein
orthoMCL5285	0.555556	1	0.5	0.631579	1	0.375	1	0.410256	1	1	1	1	1	1	1	0.857143	1	RPA4105	putative hlyD family multidrug secretion protein
orthoMCL5570	0.64	1	0.5	0.651163	1	0.666667	1	0.5	1	1	1	1	1	1	1	1	1	RPA2368	pseudogene-two-component transcriptional regulator, winged helix family
orthoMCL0488	0.597173	0.744417	0.501992	0.488806	0.874016	0.585139	0.650407	0.640316	0.35101	0.721925	0.823944	0.399408	0.618474	0.631229	0.634146	0.83871	0.351852	RPA3092	putative oxidoreductase
orthoMCL3173	1.72299	0.322084	0.502173	0.333333	0.598509	0.385892	2.15353	0.211705	0.518692	0.352732	0.376771	0.130922	0.599624	0.344867	0.982721	0.0793484	1.09375	RPA4605	electron trnasfer flavoprotein beta chain fixA
orthoMCL2112	0.461538	0.591549	0.504274	0.626168	0.768	0.435714	0.537383	0.575	0.581081	0.491379	0.644444	0.563107	0.435714	0.743455	0.857143	0.645161	0.587097	RPA2872	unknown protein
orthoMCL3802	0.764706	0.978261	0.504854	0.647059	0.9	1.07692	0.8	1.05405	0.651163	1.31111	1.03061	0.846154	0.833333	0.916667	1.06557	1.04545	1.11905	RPA3594	conserved hypothetical protein
orthoMCL3175	0.964384	0.442925	0.505226	0.631783	0.601105	0.786134	0.924581	0.592662	0.2634	0.697895	0.331319	0.322129	0.754448	0.847251	2.87437	0.221458	0.799191	RPA4607	putative homocitrate synthase
orthoMCL2225	0.90604	0.801394	0.508539	0.916149	1.03465	1.25882	0.637532	0.756338	0.550617	1.30551	0.776718	1.19361	1.00118	1.18415	1.25494	0.817439	1.24107	RPA0926	hypothetical protein
orthoMCL1247	0.433333	0.381818	0.508772	0.523077	0.847458	0.701493	0.8	0.411765	0.547619	0.4	0.804348	0.645963	0.675325	0.460674	0.520661	1.06522	0.656489	RPA2779	possible hydrolase
orthoMCL2404	0.65	0.584746	0.509434	0.563107	0.838384	0.456522	1.08451	0.587629	0.761905	0.698795	0.978261	0.640845	0.643312	0.655172	0.666667	0.702703	0.553672	RPA2949	NADH-ubiquinone dehydrogenase chain D
orthoMCL3998	0.493671	0.690476	0.509934	0.57265	0.657534	0.623762	0.670588	0.622222	0.527778	0.646552	0.641026	0.593496	0.747253	0.590909	0.647059	0.633333	0.755814	RPA0423	conserved hypothetical protein
orthoMCL1165	0.361702	0.527778	0.510204	0.344262	0.666667	0.511111	0.7	0.414634	0.38	0.468085	0.733333	0.33871	0.466667	0.490566	0.47619	0.85	0.313131	RPA3782	putative rubredoxin reductase
orthoMCL1557	0.629032	0.848485	0.510204	0.393939	0.82	0.32	0.5	0.415385	0.430556	0.385417	0.676471	0.557377	0.327869	0.59375	0.284615	1	0.495238	RPA2316	enoyl-CoA hydratase
orthoMCL1902	0.616667	0.54375	0.510791	0.530201	0.855072	0.761062	0.761194	0.528846	0.712121	0.413793	0.7125	0.638889	0.682432	0.563063	0.544041	0.604167	0.72956	RPA0447	possible phoH-like protein
orthoMCL4190	0.466667	0.583333	0.511111	0.717949	0.625	0.535714	0.638889	0.560606	0.540541	0.55814	0.62069	0.411765	0.605263	0.588235	0.565217	1	1	RPA0475	putative oxidoreductase
orthoMCL1694	0.76	0.4375	0.511521	0.372881	0.411765	0.625	0.56	0.909091	0.7	1.10526	0.625	3.0125	0.361111	1.21053	1.16667	0.771429	0.75	RPA3196	hypothetical protein
orthoMCL0038	0.546392	0.481481	0.512195	0.291262	0.903226	0.666667	0.745763	0.587302	0.533333	0.535714	0.795918	0.5	0.586207	0.843137	0.52459	0.815789	0.454545	RPA1957	alkanal monooxygenase (LuxA-like protein)
orthoMCL2073	0.487805	0.725	0.512821	0.614583	0.784946	0.985294	0.838298	0.666667	0.613636	0.586466	1.11111	0.623377	0.505495	0.682171	0.643885	0.764706	0.488889	RPA1195	short-chain dehydrogenase
orthoMCL1521	0.446809	0.396825	0.513514	0.42	0.628571	0.411765	0.717949	0.42	0.363636	0.333333	0.486486	0.392157	0.333333	0.630435	0.377778	0.709677	0.413043	RPA3720	putative branched-chain amino acid transport system ATP-binding protein
orthoMCL1603	0.62963	0.714286	0.513514	0.581818	0.888889	0.77193	0.791667	0.657895	0.88	0.46875	0.92	0.911765	0.513514	0.769231	0.8125	0.829268	0.652174	RPA2441	possible transcriptional regulator, TetR family
orthoMCL3596	0.616071	0.719298	0.514085	0.565836	0.850679	0.748879	1.35766	0.60199	0.608392	0.757576	1.32468	0.728972	0.69863	0.810185	0.543478	1.09605	0.845878	RPA0217	succinate dehydrogenase flavoprotein subunit
orthoMCL3697	0.678161	0.71	0.514286	0.623853	0.738095	0.72043	0.738318	0.67033	0.987654	0.709924	0.622807	0.751938	0.746753	0.705882	0.689394	0.784946	0.698276	RPA3680	possible pilus assembly protein cpaE
orthoMCL1900	0.5375	0.57732	0.514563	0.539216	0.7	0.666667	0.541176	0.684211	0.480392	0.556452	0.559633	0.462687	0.835165	0.577236	0.652632	0.767442	0.46	RPA0445	possible HlyC/CorC family of transporters with CBS domains
orthoMCL1972	0.626374	0.521277	0.514851	1.01942	0.909091	0.823009	0.875	0.694737	0.521127	0.683673	0.8	0.661157	0.923077	0.478723	1.01333	0.826923	0.348148	RPA1825	conserved hypothetical protein
orthoMCL2348	0.571429	0.666667	0.515152	0.631579	0.692308	0.6	0.433962	0.615385	0.666667	0.529412	0.571429	1	0.590909	0.909091	0.833333	0.666667	0.421053	RPA1210	conserved hypothetical protein
orthoMCL4812	0.459459	0.782609	0.515152	0.733333	1	0.6875	1	0.666667	1	0.625	1	1	0.733333	1	1	0.567568	0.826087	RPA2369	pseudogene-two-component transcriptional regulator, winged helix family
orthoMCL3664	0.866667	0.785714	0.515464	0.757143	0.956522	0.8125	0.741379	0.829787	0.913043	0.913793	0.911765	1.25	0.87931	0.9375	1.03774	0.860465	1	RPA3644	1,4-alpha-glucan branching enzyme (glycogen branching enzyme)
orthoMCL0564	0.527778	0.612245	0.515625	0.557377	0.766667	0.491228	0.645161	0.615385	0.509804	0.405405	0.5	0.564356	0.660714	0.547619	0.595745	0.567568	0.42623	RPA2510	conserved hypothetical protein
orthoMCL1675	0.581395	0.663043	0.515625	0.660714	1.09524	0.980769	1.16667	0.595238	0.954545	0.534884	1.06667	1	0.566038	0.673469	0.684211	1.13636	1.26471	RPA3173	putative protein
orthoMCL1090	0.655172	0.673077	0.516129	0.794872	0.909091	0.837838	0.804878	0.648649	0.4	0.708738	0.851852	0.625	0.6	0.677419	0.592105	1.04	0.547945	RPA3771	unknown protein
orthoMCL1519	0.425373	0.410959	0.51634	0.42446	0.724771	0.448485	0.783333	0.402778	0.333333	0.343558	0.484375	0.287179	0.45614	0.464455	0.342657	0.538462	0.368421	RPA3718	transcriptional regulator, IclR family
orthoMCL1117	0.299703	0.401869	0.516484	0.227273	0.369128	0.231156	1.06667	0.260652	0.903226	0.242857	0.620968	0.838235	0.5	0.40966	0.317152	0.255738	0.41129	RPA0207	unknown protein
orthoMCL2982	0.525161	0.63766	0.516588	0.487569	0.826923	0.735144	1.06413	0.484375	0.383853	0.494538	1.35671	0.70424	0.495475	0.701852	0.468521	0.848948	0.752625	RPA0844	putative FoF1 ATP synthase, subunit B'
orthoMCL1167	0.666667	0.463918	0.517241	0.477778	0.843137	0.464286	0.608696	0.56338	0.25	0.6	0.790698	0.174419	0.764706	0.556818	0.909091	1.25714	0.175758	RPA3784	putative dolichol-phosphate mannosyltransferase
orthoMCL3572	0.715686	0.782051	0.517857	0.487179	0.536364	0.877193	0.610075	0.769231	0.452941	0.569343	0.714286	0.79798	0.572581	0.804598	0.772727	0.468254	0.682243	RPA4263	NADH-ubiquinone dehydrogenase chain B
orthoMCL0686	1.57143	0.866667	0.518519	1.88235	1.0625	1.71429	0.64	0.875	0.642857	1.19048	0.55814	0.83871	1.45	0.75	1.65385	1.5	0.84375	RPA3621	putative vanillate O-demethylase oxidoreductase
orthoMCL1594	0.529412	0.52381	0.518519	0.6	1.1	0.857143	0.705882	0.5	0.6	0.533333	0.785714	0.576923	0.647059	0.647059	0.615385	1.04	0.464286	RPA2431	conserved hypothetical protein
orthoMCL2633	0.395604	0.5	0.518519	0.235714	0.903226	0.465753	1.30769	0.403409	1.61111	0.216667	1.6	1.13924	0.351064	0.443262	0.328244	0.94186	0.466667	RPA3293	putative branched-chain amino acid transport system ATP-binding protein
orthoMCL4274	0.318182	1	0.518519	0.485714	0.692308	0.555556	0.314815	0.342105	1	0.319149	0.382353	1.34694	0.40625	0.358491	0.5	1	0.76	RPA2612	methanesulfonate sulfonatase MsuD (monooxygenase)
orthoMCL0775	0.490909	0.627119	0.519231	0.564516	1.03704	1	1.39394	0.611111	0.72973	0.56	0.813953	0.913043	0.592593	0.777778	0.5	1.16949	0.742857	RPA2699	hypothetical protein
orthoMCL0623	0.714286	0.6	0.52	0.722222	0.695652	0.785714	0.8	0.705882	0.578947	0.8	0.666667	0.578947	0.809524	0.966667	0.642857	0.681818	0.947368	RPA4326	sulfate transporter family protein
orthoMCL3574	0.649573	0.723404	0.520408	0.570093	0.865169	0.787234	0.932203	0.77551	0.485149	0.705128	0.640625	0.717391	0.768116	0.745455	0.727273	0.831683	0.539007	RPA4261	NADH-ubiquinone dehydrogenase chain E
orthoMCL1560	0.523973	1.06533	0.521127	0.304217	0.823529	0.220588	0.607143	0.331169	0.351852	0.506024	0.729508	0.495025	0.402778	0.513966	0.185714	0.944954	0.683128	RPA2319	Uncharacterized protein family UPF0065
orthoMCL2359	0.806283	0.560418	0.52168	0.901163	0.853791	0.39322	0.535109	0.798935	0.369128	1.34495	0.718271	0.53629	0.525108	1.0625	0.32846	0.736891	0.665394	RPA2165	chaperonin GroES2, cpn10
orthoMCL0032	0.832753	1.08955	0.521739	0.554878	1.06522	0.694118	1.1	0.418301	0.857143	0.521127	1.06173	1.38938	0.522059	0.708075	0.634328	1.71212	1.53846	RPA2348	possible nitrogenase molybdenum-iron protein alpha chain (nitrogenase component I) (dinitrogenase)
orthoMCL0095	0.560976	0.446154	0.521739	0.608696	0.529412	0.470588	0.581395	0.5	0.326531	0.479167	0.545455	0.367647	0.555556	0.514286	0.536232	0.652174	0.4	RPA4597	possible seryl-tRNA synthetase
orthoMCL2491	1.15385	1	0.521739	0.941176	1.08333	1.23077	0.818182	0.714286	0.818182	0.666667	0.761905	0.736842	1.07143	0.866667	1	0.923077	0.705882	RPA1476	putative periplasmic solute-binding protein
orthoMCL2636	0.588235	0.36	0.521739	0.647059	0.722222	1.09524	0.952381	0.411765	0.611111	0.380952	0.689655	0.552632	0.928571	0.5	0.72	0.76	0.392857	RPA2936	putative biotin-protein ligase birA
orthoMCL3202	0.7	0.48	0.521739	0.727273	1.08333	0.814815	0.833333	0.75	0.909091	0.866667	0.5625	0.705882	1	0.882353	1.05882	1.1	0.666667	RPA1923	aliphatic amidase
orthoMCL3916	0.530612	1	0.521739	0.596774	0.806452	0.847826	0.662162	0.711111	0.8	0.588235	0.850877	1	0.813953	0.638889	0.703704	0.73913	0.575	RPA3507	Protein of unknown function UPF0150
orthoMCL1290	0.528302	0.463768	0.52381	0.4375	0.564103	0.724138	0.877551	0.548387	0.6875	0.75	0.555556	0.631579	1.21739	0.619565	0.777778	0.75	0.64	RPA4638	methyl-accepting chemotaxis receptor/sensory transducer
orthoMCL3365	0.736842	0.5	0.52381	0.62963	0.681818	0.608696	0.769231	0.526316	0.529412	0.6	0.52381	0.44	0.684211	0.607143	0.733333	0.65	0.380952	RPA3542	putative multidrug resistance protein B (drug efflux transporter)
orthoMCL4225	1	0.888889	0.52381	0.857143	1	1.125	0.818182	0.7	0.75	1	1.16667	1.05882	0.8	1	1.22222	1	0.714286	RPA1483	NAD binding site:FAD dependent oxidoreductase
orthoMCL4528	0.488372	1	0.52381	0.5	1	0.666667	0.714286	0.321429	1	0.545455	0.636364	0.592593	0.590909	0.174603	0.642857	1	0.5625	RPA2619	possible GMC-type oxidoreductase
orthoMCL2598	0.576087	0.401709	0.524064	0.548023	0.761905	0.229299	1.13415	0.475524	0.541667	0.69697	0.810811	0.633803	0.63522	0.75	0.526442	0.630137	0.822222	RPA2866	pyruvate dehydrogenase E1 beta subunit
orthoMCL0737	0.546154	0.648649	0.524194	0.689024	1.03488	0.816794	0.676056	0.701149	0.656863	0.458333	0.769231	0.403101	1.05556	0.335793	0.824176	0.861314	0.440476	RPA3359	O-antigen polymerase
orthoMCL1650	0.681356	0.590786	0.524823	0.498645	0.958904	0.46875	0.593137	0.58296	0.41573	0.573034	0.65233	0.457064	0.80203	0.623729	0.591837	0.84127	0.597345	RPA2912	possible (3R)-hydroxymyristoyl-acyl carrier protein dehydratase
orthoMCL2261	0.607843	0.619048	0.525	0.794872	1.08696	1.09524	0.777778	0.928571	0.6	0.692308	0.884615	1.32258	0.6	0.72973	0.666667	0.96875	0.52	RPA0607	putative protoporphyrinogen oxidase, hemK protein
orthoMCL3665	0.529412	0.483871	0.525	0.482759	0.714286	0.526316	0.625	0.571429	0.607143	0.65	0.485714	0.738095	0.777778	0.473684	0.7	0.653846	0.551724	RPA3646	putative maltooligosyltrehalose trehalohydrolase
orthoMCL0949	0.543478	0.545455	0.525424	0.539683	0.765957	0.804348	0.8125	0.479167	0.622222	0.617647	0.871795	0.641791	0.626506	0.727273	0.597938	0.837209	0.492754	RPA1120	putative tolB protein precursor, periplasmic protein involved in the tonb-independent uptake of group A colicins
orthoMCL0893	0.299187	0.534539	0.525896	0.563934	0.683636	0.643118	0.382246	0.344754	0.214286	0.381773	0.516765	0.218045	0.789644	0.319224	0.616798	0.840741	0.115657	RPA0060	conserved unknown protein
orthoMCL0518	0.888889	0.863636	0.526316	0.875	0.52	1.2	0.5	0.631579	0.55102	0.708333	0.391304	2.05882	0.8	1.38462	1.64516	0.5	1.68	RPA4462	Lipocalin-related protein and Bos/Can/Equ allergen
orthoMCL0547	0.466667	0.909091	0.526316	0.409091	0.6875	0.421053	0.619048	0.571429	0.590909	0.363636	0.55	0.533333	0.52381	0.53125	0.578947	0.6875	0.625	RPA1590	conserved hypothetical protein
orthoMCL3046	0.533333	0.5	0.526316	0.444444	0.705882	0.5	0.724138	0.55	0.6	0.428571	0.571429	0.484848	0.411765	0.5	0.428571	0.7	0.521739	RPA1579	L-carnitine dehydratase/bile acid-inducible protein F
orthoMCL3465	0.703704	0.666667	0.526316	0.770492	0.902439	0.621951	0.829787	0.836364	0.394737	0.479167	0.923077	0.292683	1.12195	0.532258	0.909091	0.842105	0.207143	RPA1939	possible cation efflux protein
orthoMCL5457	1	1	0.526316	0.766667	0.972222	1	1	1	1	1	1	1	1	0.666667	1	1	0.402174	RPA3025	hypothetical protein
orthoMCL1019	0.534884	0.542857	0.527273	0.603774	0.85	0.777778	0.625	0.75	0.642857	0.65	0.625	0.424658	0.58	0.65625	0.625	1	0.351351	RPA0542	conserved hypothetical protein
orthoMCL2231	0.75	0.9	0.527778	0.88	0.714286	0.727273	0.652174	0.681818	0.614286	0.571429	0.580645	0.483333	0.75	0.931034	0.75	0.484848	0.448276	RPA0920	GCN5-related N-acetyltransferase
orthoMCL3650	0.464286	0.558824	0.527778	0.527778	0.62069	0.555556	0.691358	0.521739	0.46875	0.533333	0.596154	0.574468	0.609756	0.692308	0.477273	0.541667	0.577778	RPA3630	putative prolyl aminopeptidase
orthoMCL3658	0.6875	0.565217	0.527778	0.555556	0.615385	0.681818	0.931034	0.866667	0.916667	0.64	0.888889	1.05263	0.62069	0.782609	0.5	0.545455	0.580645	RPA3638	thermoresistant gluconokinase
orthoMCL0000	0.629508	0.659794	0.528481	0.565574	0.88172	0.847761	0.688889	0.727273	0.579897	0.676471	0.763636	0.670659	0.727011	0.686747	0.791822	0.787037	0.561254	RPA0096	putative multidrug-efflux transport protein
orthoMCL2098	0.5	0.607143	0.529412	0.6	0.857143	0.55	0.846154	0.5	0.428571	0.6	0.6875	0.272727	0.75	0.392857	0.791667	0.933333	0.179487	RPA2888	triose-phosphate isomerase
orthoMCL2880	0.883721	0.529412	0.529412	0.55102	0.75	0.931034	0.871795	0.392157	0.375	0.522727	0.769231	0.772727	0.645161	0.88	1	0.517241	1.13333	RPA2057	hypothetical protein
orthoMCL3671	0.5	0.421053	0.529412	0.566667	0.857143	1.10714	0.533333	0.833333	0.477273	0.52381	0.470588	0.28	1	0.371429	0.555556	0.730769	0.351351	RPA3653	Protein of unknown function UPF0033
orthoMCL3174	0.721893	0.492411	0.53005	0.740909	0.561735	0.629851	0.819672	0.356052	0.382477	0.720472	0.277419	0.392075	0.730126	1.05822	3.34127	0.176678	0.92779	RPA4606	nitrogenase stabilizer NifW
orthoMCL2947	0.551724	0.584906	0.530864	0.670455	0.532468	0.75	0.65	0.509804	0.8	0.5625	0.5	0.771739	0.637681	0.669903	0.666667	0.43956	1.29167	RPA3387	transcriptional regulator, LysR family
orthoMCL2117	0.643979	0.378151	0.531136	0.471519	0.87931	0.34472	1.225	0.579439	0.356164	0.603604	0.930693	0.290076	0.484177	0.935185	0.484979	0.716346	0.605442	RPA2867	pyruvate dehydrogenase E1 alpha subunit
orthoMCL0157	0.555556	0.425	0.53125	0.552632	0.76	0.828571	0.612903	0.52	0.516129	0.506173	0.84	0.465116	0.631579	0.564103	0.569231	0.866667	0.357143	RPA1158	putative 3-deoxy-D-manno-octulosonic-acid transferase
orthoMCL3442	0.848214	0.736364	0.531915	0.660714	1.71831	1.38961	1.96923	0.573643	0.978261	0.741935	2.75532	1	0.655039	0.872727	0.764368	1.78182	0.852535	RPA2920	uridylate kinase
orthoMCL4295	0.471698	1	0.531915	0.509434	1.04167	0.74	1.03226	0.777778	0.8125	0.659574	1.35294	0.641026	0.471429	1	0.59375	1.05882	0.868852	RPA0394	conserved hypothetical protein
orthoMCL1977	0.523077	0.544304	0.532258	0.525641	0.474227	0.54023	0.425	0.679245	0.558824	0.395062	0.465517	0.563492	0.709091	0.5	0.45614	0.416667	0.528302	RPA1832	unknown protein
orthoMCL2790	0.534483	0.464968	0.532468	0.651685	0.941176	0.658824	0.51	0.58209	0.326087	0.639535	0.517857	0.4	0.677966	0.594595	0.61157	0.709677	0.433628	RPA0236	conserved unknown protein
orthoMCL0002	0.557377	0.461538	0.533333	0.453608	0.72973	0.885246	0.54386	0.613636	0.673077	0.625	0.75	0.666667	0.745763	0.692308	0.636364	0.883721	0.642857	RPA1961	RND efflux transporter
orthoMCL1212	0.6875	0.809524	0.533333	0.545455	0.636364	0.722222	0.736842	0.615385	0.869565	0.677419	0.631579	0.717391	0.62963	0.447368	0.612903	0.483871	0.724138	RPA2806	putative nitrile hydratase beta subunit
orthoMCL1522	0.40625	0.444444	0.533333	0.44186	0.653846	0.534884	0.707317	0.65625	0.481481	0.5	0.576923	0.473684	0.428571	0.704545	0.386364	0.735294	0.422222	RPA3721	possible ABC transporter, permease protein
orthoMCL1686	0.744681	0.613636	0.533333	0.693069	0.816901	0.644628	0.77686	0.606383	0.550926	0.609023	0.623077	0.496774	0.704819	0.497925	0.585366	0.696203	0.3625	RPA3186	hypothetical protein
orthoMCL1826	0.544444	0.562044	0.533333	0.642857	0.532258	0.422857	0.533654	0.755	0.525316	0.524272	0.682203	0.693333	0.515873	0.894309	0.6375	0.559055	0.711039	RPA4600	conserved unknown protein
orthoMCL2195	1.28571	0.888889	0.533333	1.125	1	1.2	0.833333	1.4	1	1	1.09091	1.28571	1.4	0.714286	1.5	0.857143	0.857143	RPA2073	putative oxidoreductase
orthoMCL2428	0.818182	0.368421	0.533333	0.647059	0.875	1.22222	1.22222	0.8	0.875	0.684211	0.833333	0.555556	0.571429	0.545455	0.888889	0.666667	0.681818	RPA2110	probable transcriptional regulator, AraC family
orthoMCL2558	0.571429	0.5	0.533333	0.221053	0.833333	0.842105	0.814815	0.464286	1	0.441176	0.789474	0.827586	0.381818	0.666667	0.372881	0.75	0.758621	RPA1960	putative RND efflux membrane protein
orthoMCL3645	0.607013	0.702532	0.534653	0.2939	0.820669	0.714286	1.45435	0.304433	0.331375	0.263258	0.880309	1.30553	0.377107	0.690722	0.619096	1.22114	0.564948	RPA3243	50S ribosomal protein L16
orthoMCL0242	0.430108	0.429412	0.534759	0.466368	0.746835	0.592417	0.522613	0.41958	0.435233	0.361111	0.340502	0.468468	0.588235	0.39819	0.553922	0.631579	0.344322	RPA4247	two component low oxygen sensor histidine kinase with PAS domains, fixL
orthoMCL3695	0.619048	0.781609	0.534884	0.593103	0.648936	0.795455	1	0.788991	0.604651	0.587097	0.544872	0.671642	0.682119	0.603053	0.656863	0.741935	0.506329	RPA3678	putative exporter protein, cpaC
orthoMCL5015	0.553299	1	0.534884	0.806045	0.731903	0.775773	1	0.839286	0.72619	1	1	1	1	1	1	1	0.869863	RPA0497	GCN5-related N-acetyltransferase
orthoMCL1838	0.590909	0.534591	0.535433	0.439394	0.74359	0.595041	0.546012	0.508929	0.557252	0.5	0.657895	0.592	0.554348	0.549383	0.661017	0.564286	0.819672	RPA4587	conserved unknown protein
orthoMCL2403	0.488889	0.639706	0.535714	0.617978	0.644231	0.657143	1.14085	0.654762	0.654762	0.496644	1.01124	0.497436	0.628788	0.638889	0.560976	0.716981	0.570588	RPA2948	possible methyltransferase, FkbM family
orthoMCL3504	0.541667	0.5	0.535714	0.4375	0.75	0.684211	0.73913	0.7	0.526316	0.695652	0.857143	0.48	0.52	0.576923	0.615385	0.769231	0.777778	RPA4709	conserved hypothetical protein
orthoMCL2226	1.04626	0.820118	0.536503	0.722892	0.684825	1.3498	0.551092	0.785269	0.432234	1.20851	0.638777	1.29412	0.897785	1.61917	1.11111	0.694716	0.921279	RPA0925	hypothetical protein
orthoMCL1589	0.531915	0.554217	0.536585	0.413793	0.652174	0.545455	0.654545	0.415094	0.433333	0.47619	0.764706	0.531915	0.512195	0.492958	0.478261	0.72973	0.280488	RPA1955	glutathione dependent formaldehyde dehydrogenase
orthoMCL1632	0.406061	0.4	0.536913	0.414365	0.657895	0.364681	0.708972	0.383929	0.509383	0.469194	0.472603	0.388655	0.431858	0.497207	0.480287	0.421703	0.383754	RPA2537	possible NADH dehydrogenase (ubiquinone) Fe-S protein 4 (18kD) (NADH-coenzyme Q reductase)
orthoMCL2094	0.459016	0.837209	0.537037	0.48	0.72093	0.95082	0.822222	0.689655	0.419355	0.329545	0.77551	0.5	0.725	0.438202	0.455556	0.78	0.434426	RPA2892	molybdenum cofactor biosynthesis protein C
orthoMCL3776	0.590604	0.480702	0.537037	0.470588	0.66087	0.526882	1.07042	0.429185	0.262295	0.412903	1.27119	0.377622	0.557047	0.486911	0.424107	0.855172	0.227743	RPA3056	nucleoside-diphosphate-kinase
orthoMCL4351	0.241071	0.466667	0.537849	0.132075	0.223844	0.236364	2.08	1	0.630435	1	0.445255	0.555743	0.187234	0.387967	0.164971	0.303725	0.543253	RPA3373	hypothetical protein
orthoMCL4138	0.523782	0.547665	0.538076	0.780265	0.840872	0.578305	1	0.670623	0.403979	0.641221	0.416569	0.285456	0.684874	1.03722	0.81779	0.704331	0.297156	RPA2339	transcriptional regulator, FUR family
orthoMCL3247	1.4219	1.02106	0.538328	1.02084	1.41668	1.31414	2.19834	1.60543	1.80359	1.62874	1.4643	1.59143	1.66098	1.17039	1.46987	1.01696	1.37128	RPA2654	light harvesting protein B-800-850, beta chain A (antenna pigment protein, beta chain A) (LH II-A beta)
orthoMCL0698	0.714286	0.875	0.538462	0.7	0.857143	1	0.666667	0.857143	1	0.727273	0.875	1.11111	0.818182	0.846154	1	0.833333	0.857143	RPA3310	catalase
orthoMCL1108	1.19048	0.647059	0.538462	1.02857	0.818182	0.785714	0.682927	0.769231	0.823529	0.857143	0.6875	0.875	0.909091	0.678571	0.925926	0.764706	1	RPA3751	unknown protein
orthoMCL1396	0.6	0.571429	0.538462	0.583333	0.642857	0.727273	0.764706	0.545455	0.6	0.571429	0.6	0.7	0.518519	0.571429	0.6	0.714286	0.47619	RPA4400	possible branched-chain amino acid ABC transport system permease
orthoMCL1523	0.333333	0.425532	0.538462	0.444444	0.5625	0.666667	0.592593	0.518519	0.434783	0.358209	0.592593	0.530612	0.433333	0.704545	0.375	0.666667	0.381818	RPA3722	putative branched-chain amino acid transport system permease protein
orthoMCL1766	0.574074	0.911392	0.538462	0.6	0.84375	0.790323	0.726496	0.87931	0.75	0.78125	0.536082	0.671233	0.948276	0.810526	0.691176	0.661538	0.557971	RPA0801	conserved hypothetical protein
orthoMCL1830	0.538462	0.662162	0.538462	0.638298	0.64	0.510417	0.52	0.632184	0.541096	0.564706	0.596491	0.633333	0.59322	0.622642	0.58209	0.520833	0.472222	RPA4595	conserved unknown protein
orthoMCL2322	0.7	0.666667	0.538462	0.666667	0.666667	1	1	0.727273	0.666667	0.545455	0.8	0.611111	0.666667	0.705882	0.923077	0.818182	0.625	RPA1280	conserved hypothetical protein
orthoMCL3282	0.636364	0.684211	0.538462	0.846154	0.714286	1.07692	0.75	0.545455	0.545455	0.75	0.83871	0.588235	0.818182	0.666667	0.642857	1	0.707317	RPA0252	conserved hypothetical protein
orthoMCL3486	0.833333	0.444444	0.538462	0.45	0.75	0.642857	0.888889	0.6	0.8	0.272727	2	0.9	0.37037	0.565217	0.4	0.75	0.758621	RPA0630	DUF423
orthoMCL4061	0.486486	0.590909	0.538462	0.85	0.692308	0.6	0.606061	0.642857	0.666667	0.416667	0.5	1.35484	0.5	1	0.480769	1.61111	0.555556	RPA1366	putative sulfur oxidation protein
orthoMCL4729	0.741935	1	0.538462	0.814815	1	1	1	0.590909	0.678571	0.846154	1	1	0.96	0.726027	0.844828	1	1	RPA3259	conserved hypothetical protein
orthoMCL5562	0.851064	1	0.538462	0.701299	1	1.04651	1	0.8	1	1	1	1	1	1	1	1	1	RPA4083	hypothetical protein
orthoMCL4613	0.577778	0.619048	0.540541	0.493151	0.638889	1	1	0.382353	0.68306	0.528302	0.5	0.53	0.72	1	1	1	0.735294	RPA4280	probable transcriptional regulator, AraC family
orthoMCL2338	0.736842	0.714286	0.541667	0.608696	0.941176	1	0.706422	0.416667	0.75	0.705882	0.909091	0.75	0.371429	0.823529	0.727273	1.04762	0.666667	RPA2296	conserved hypothetical protein
orthoMCL3400	0.935082	0.578764	0.542105	0.86462	0.621406	0.688179	1.0351	0.792006	0.396818	0.971586	0.454666	0.433096	0.930413	1.40911	3.95084	0.183899	1.07193	RPA4602	ferredoxin like protein, fixX
orthoMCL2908	0.548387	0.491803	0.542857	0.75	1.17647	0.766667	0.88	0.722222	0.285714	0.857143	1.21429	0.363636	0.837838	0.769231	0.657895	1.16667	0.473684	RPA1839	putative dihydroneopterin aldolase
orthoMCL3563	0.652174	0.75	0.542857	0.777778	0.775862	0.468085	0.581081	0.735294	0.811594	0.492958	0.487805	0.717391	0.553846	1.11607	0.871287	0.567568	0.288462	RPA0140	chemotaxis signal transduction/oligomerization protein CheW1-2
orthoMCL1546	0.548872	0.434783	0.543103	0.48855	0.612245	0.622222	0.744526	0.55814	0.46875	0.442623	0.656716	0.481481	0.654545	0.456522	0.551724	0.970588	0.4	RPA4744	possible thioredoxin-like protein
orthoMCL3412	0.745763	0.431818	0.54321	0.542553	0.747253	0.810526	0.977011	0.597015	0.544554	0.705263	0.670455	0.833333	0.72619	0.765432	0.705263	0.772277	0.608696	RPA3902	putative flagellar L-ring protein FlgH
orthoMCL0932	0.5	0.5	0.543379	0.602459	0.525641	0.709091	0.464286	0.55303	0.233333	0.251462	0.6	0.226562	0.684211	0.240223	0.376812	0.58427	0.111413	RPA3871	Nuclear protein SET
orthoMCL3629	0.764165	0.501272	0.543406	0.520548	0.949416	0.769231	0.789988	0.609649	0.381868	0.396552	0.738745	0.608273	0.746377	0.657986	0.797665	0.967391	0.493671	RPA3227	30S ribosomal protein S11
orthoMCL1270	0.556962	0.663265	0.543689	0.683168	0.692946	0.701149	0.98	0.517241	0.568966	0.5	0.595041	0.496	0.663717	0.59322	0.604839	0.59596	0.666667	RPA4738	response regulator receiver (CheY-like protein)
orthoMCL0267	0.603604	0.590476	0.544118	0.592105	0.761905	0.833333	0.795455	0.871212	0.517241	0.649123	0.512658	0.811024	1.03488	0.76699	1.05051	0.743902	0.373134	RPA1520	hydroxyneurosporene methyltransferase CrtF
orthoMCL2415	0.584375	0.4	0.544248	0.374317	0.488215	0.501305	0.688679	0.523256	0.340517	0.369231	0.51004	0.364583	0.566138	0.417526	0.473118	0.406433	0.486726	RPA2963	hypothetical protein
orthoMCL1224	0.47619	0.478873	0.544304	0.392405	0.492308	0.731343	0.670886	0.492308	0.546875	0.45122	0.442623	0.474359	0.583333	0.528302	0.634146	0.724138	0.455556	RPA2753	conserved hypothetical protein
orthoMCL2400	0.546875	0.617647	0.54491	0.572368	0.542683	0.489051	0.904348	0.470238	0.487654	0.570796	0.740458	0.546875	0.707921	0.695122	0.678049	0.697842	0.690608	RPA2945	NADH-ubiquinone dehydrogenase chain F
orthoMCL0574	0.52381	0.277778	0.545455	0.214286	0.631579	0.75	0.478261	0.416667	0.636364	0.478261	0.368421	0.384615	0.294118	0.636364	0.56	0.322581	0.470588	RPA2497	putative anion ABC transporter, ATP-binding protein
orthoMCL0643	0.8	0.6	0.545455	0.5	0.8	0.666667	0.666667	0.8	0.714286	0.571429	0.611111	0.75	0.833333	0.555556	0.545455	0.833333	0.454545	RPA4300	Permeases of the drug/metabolite transporter (DMT) superfamily
orthoMCL1230	0.4	0.357143	0.545455	0.545455	0.6	0.636364	0.526316	0.571429	0.583333	0.6	0.5	0.473684	0.666667	0.5	0.583333	0.461538	0.37037	RPA2759	possible transcriptional regulator, TetR family
orthoMCL1571	0.545455	0.636364	0.545455	0.8	0.642857	0.6	0.7	0.6	0.666667	0.545455	0.555556	0.636364	0.7	0.7	0.6	0.714286	0.5	RPA2331	possible gamma-glutamyltranspeptidase
orthoMCL1701	0.816514	0.657407	0.545455	0.770992	1.06604	1.38849	0.746479	0.83871	0.706767	0.72807	0.605634	0.817073	1.06195	0.610256	0.847682	0.971831	0.394265	RPA3205	Type III secretion proteins, related to flagellar biosynthesis protein FlhB
orthoMCL1848	0.666667	0.619048	0.545455	0.727273	0.818182	0.888889	0.714286	1	0.857143	0.8	0.888889	0.615385	0.875	0.857143	0.5	0.777778	0.8	RPA4572	putative serine protease htrA/degQ/degS family
orthoMCL2513	0.528302	0.68	0.545455	0.659574	0.759259	0.976744	0.877551	0.78125	0.783784	0.886792	1.04255	0.785714	0.773585	0.803571	0.614286	0.756098	0.735294	RPA1503	hypothetical protein
orthoMCL2601	0.525	0.534483	0.545455	0.607143	0.685185	0.289855	0.941176	0.472973	0.4	0.576923	0.666667	0.618182	0.641791	0.891304	0.571429	0.649123	0.676923	RPA2863	dihydrolipoamide dehydrogenase, E3 Component of Pyruvate dehydrogenase multienzyme complex
orthoMCL2992	0.714286	0.5	0.545455	0.666667	0.5	0.777778	0.8	1.16667	0.5	0.714286	0.75	0.875	0.555556	0.615385	0.625	0.5	0.444444	RPA0834	putative CoxF
orthoMCL3306	0.571429	0.354839	0.545455	0.466667	0.769231	0.466667	1	0.454545	0.545455	0.6	0.5	0.333333	0.6	0.538462	0.612903	0.727273	0.4	RPA2262	putative glutamate permease
orthoMCL3541	0.428571	0.24	0.545455	0.4375	0.714286	0.692308	0.666667	0.25	0.444444	0.277778	1	0.833333	0.384615	0.35	0.416667	0.25	0.6	RPA4464	sulfite dehydrogenase
orthoMCL3674	0.714286	0.714286	0.545455	0.636364	0.75	0.888889	0.722222	0.75	0.75	0.75	0.818182	0.555556	0.666667	0.636364	1	0.777778	0.7	RPA3656	conserved hypothetical protein
orthoMCL3859	0.493976	0.679245	0.545455	0.608247	0.898734	0.769231	1.17742	0.46988	0.586667	0.505376	1.20879	0.771739	0.567568	0.707317	0.559585	0.828125	0.556701	RPA2603	conserved hypothetical protein
orthoMCL4462	0.6	1	0.545455	0.818182	0.777778	0.733333	0.741379	0.875	1	0.7	1	0.777778	1	0.7	0.8	0.666667	1	RPA1396	possible multiple sugar transport system permease protein
orthoMCL4603	0.666667	0.266667	0.545455	0.588235	0.666667	0.708333	1.33333	0.388889	1	0.631579	1	1	1	0.833333	1	0.647059	0.578947	RPA1827	hypothetical protein
orthoMCL5629	0.705882	1	0.545455	0.8	1	0.823529	1	0.714286	1	1	1	1	1	1	1	1	1	RPA2227	putative CONJUGAL TRANSFER protein trbL
orthoMCL5636	0.866667	1	0.545455	0.814815	1	0.9	1	0.692308	1	1	1	1	1	1	1	1	1	RPA2258	arsenical pump membrane protein
orthoMCL3698	0.601695	0.596899	0.546099	0.575949	0.806122	0.839286	0.657534	0.572727	0.72973	0.699454	0.536765	0.691429	0.78	0.648889	0.729032	0.818966	0.569149	RPA3681	secretory protein kinase, cpaF
orthoMCL1946	0.478528	0.486301	0.546512	0.885714	0.741463	0.662338	0.609756	0.654321	0.397436	0.526042	0.585	0.464646	0.590062	0.505208	0.587786	0.470588	0.585859	RPA0501	BolA-like protein
orthoMCL2392	0.53125	0.544554	0.546875	0.698413	0.611111	0.517857	0.771429	0.66129	0.590909	0.6	0.666667	0.677778	0.782609	0.627119	0.769231	0.742424	0.58427	RPA2937	NADH-ubiquinone dehydrogenase chain N
orthoMCL2456	0.683333	1.11364	0.54717	0.545455	1.11111	0.628571	0.857143	0.344828	0.5	0.675	1.60714	1.25806	0.659574	0.730769	0.444444	1.8125	1.55263	RPA1429	putative coenzyme F390 synthetase
orthoMCL2599	0.4375	0.516667	0.547558	0.640553	0.748571	0.251613	0.708812	0.605364	0.56	0.656566	0.671756	0.744048	0.830645	0.77551	0.598504	0.755556	0.592705	RPA2865	conserved unknown protein
orthoMCL0448	0.59325	0.768	0.548173	0.537383	0.858333	0.626829	0.909375	0.589286	0.441926	0.848684	1.0669	0.796875	0.503106	1.13801	0.370429	1.14342	0.795132	RPA1141	chaperonin GroES1, cpn10
orthoMCL1280	0.53125	0.541667	0.548387	0.555556	0.931034	0.933333	0.652174	0.55	0.346154	0.4	0.541667	0.521127	0.575758	0.542857	0.857143	0.517241	0.488889	RPA4650	putative spermidine/putrescine transport system ATP-binding protein
orthoMCL4829	0.553398	0.686275	0.548673	0.752101	1	0.942308	1	0.930556	1	0.468085	1	0.758491	0.790123	1	1	1	0.721649	RPA0350	putative patch repair protein
orthoMCL2424	0.555556	0.47619	0.55	0.705882	0.647059	0.538462	0.72973	0.7	0.833333	0.538462	0.695652	0.611111	0.48	0.8	0.477273	0.578947	0.555556	RPA2105	non-heme chloroperoxidase
orthoMCL2622	0.636364	0.6	0.55	0.705882	0.666667	0.5625	0.666667	0.5	0.545455	0.5625	0.5	1	0.769231	0.578947	0.888889	0.583333	0.666667	RPA1799	Uracil-DNA glycosylase:Phage SPO1 DNA polymerase-related protein
orthoMCL1299	1.15707	0.428571	0.550152	0.745387	0.654948	0.945455	0.870079	0.546512	0.20597	0.64657	0.778455	0.124216	0.831884	0.44591	1.92308	0.271676	0.48433	RPA4629	ferredoxin 2[4Fe-4S], fdxN
orthoMCL2396	0.535484	0.617778	0.550336	0.60479	0.540541	0.536765	0.590308	0.474227	0.564246	0.564315	0.640394	0.649606	0.692946	0.682353	0.748744	0.658436	0.806452	RPA2941	NADH-ubiquinone dehydrogenase chain J
orthoMCL0248	1.2	0.714286	0.550725	0.666667	1	1.09091	0.647059	0.909091	0.875	1.27273	0.615385	1	0.933333	1	1.11111	1	0.833333	RPA3933	sensor histidine kinase with multiple PAS and a response regulator receiver domain
orthoMCL3178	1.02632	0.415854	0.550835	0.37931	0.520833	0.602362	1.61538	0.219031	0.585616	0.344526	0.472868	0.216667	0.390187	0.461756	0.786164	0.0767263	1.53793	RPA4610	Protein of unknown function, HesB/YadR/YfhF
orthoMCL0781	0.462963	0.594203	0.55102	0.564516	0.787879	0.754717	0.734694	0.488372	0.619048	0.547619	0.733333	0.380952	0.632653	0.686275	0.777778	1.37931	0.388235	RPA2690	possible uracil-DNA glycosylase
orthoMCL1776	0.692308	0.642857	0.551724	0.578947	0.846154	1	0.666667	0.538462	0.571429	0.636364	0.642857	1.57895	0.8	0.64	0.647059	0.615385	0.647059	RPA0811	Putative manganese transp
orthoMCL0023	0.486425	0.794872	0.551817	0.433735	0.710383	0.566038	0.852941	0.560784	0.54717	0.651515	0.49481	0.699346	0.786765	0.555118	0.443914	0.471154	0.666667	RPA0431	methyl-accepting chemotaxis receptor/sensory transducer with PAS domain
orthoMCL0412	0.5625	0.581395	0.552632	0.447368	1.17647	0.771429	0.8	0.542857	0.5625	0.542857	0.92	0.486486	0.543478	0.69697	0.404255	0.884615	0.5	RPA2186	possible 3-oxo-(acyl) acyl carrier protein reductase
orthoMCL1085	0.740741	0.741935	0.552632	0.617647	0.846154	0.828571	0.859155	0.826087	0.466667	0.705882	0.866667	0.611111	0.806452	0.55814	0.619048	0.678571	0.575758	RPA1163	possible epoxide hydrolase
orthoMCL3206	0.542857	0.487179	0.553191	0.553191	0.545455	0.488372	0.58209	0.456522	0.46	0.566667	0.382979	0.458333	0.528302	0.517241	0.714286	0.648148	0.358209	RPA1931	methyl-accepting chemotaxis receptor/sensory transducer
orthoMCL2315	1.24188	0.629944	0.553266	1.03988	1.06388	0.84466	1.24952	0.536287	0.982684	0.817993	1.08507	1.09427	1.19921	1.05219	1.46624	0.90228	2.90559	RPA1271	conserved hypothetical protein
orthoMCL2515	0.917582	1.20601	0.553571	0.69697	0.993548	0.993464	1.10784	0.919192	0.504673	0.991453	0.695896	1.16172	1.07661	1.39766	1.09966	1.50345	1.19802	RPA1506	putative Mg chelatase subunit Bchl
orthoMCL4992	0.68997	0.601253	0.553785	0.656863	1	0.615385	1	0.914141	1	0.557143	1	1	0.901515	1	1	1	1	RPA4324	hypothetical protein
orthoMCL0097	0.714286	0.588235	0.555556	0.777778	0.875	0.636364	0.875	0.714286	0.714286	0.533333	0.6	0.5	0.857143	0.4375	0.666667	1.28571	0.6	RPA0316	conserved hypothetical protein
orthoMCL0188	0.6875	0.516667	0.555556	0.7	1.08333	0.780488	0.703704	0.6875	0.55	0.694444	0.615385	0.45	0.866667	0.538462	0.722222	0.769231	0.352941	RPA0996	Alpha/beta hydrolase fold
orthoMCL0266	0.692308	0.692308	0.555556	0.5	0.8	0.76	1	0.473684	0.75	0.769231	0.8	0.714286	0.529412	0.8125	0.611111	0.916667	0.833333	RPA3260	putative cation-transporting P-type ATPase
orthoMCL0814	0.631579	0.388889	0.555556	0.409091	0.619048	0.55	0.7	0.611111	0.666667	0.4	0.666667	1	0.625	0.436735	0.393939	0.727273	0.615385	RPA3263	conserved hypothetical protein
orthoMCL0986	0.5	0.48	0.555556	0.5	0.75	0.484848	0.684211	0.433333	0.642857	0.631579	0.736842	0.45	0.62963	0.711111	0.483871	0.826087	0.297297	RPA4198	Amidohydrolase 2
orthoMCL1274	0.625	0.6	0.555556	0.545455	0.75	0.277778	0.478261	0.625	0.666667	0.461538	0.666667	0.4375	0.461538	0.423077	0.4	0.833333	0.555556	RPA4656	possible sugar kinase
orthoMCL1356	0.674419	0.454545	0.555556	0.561404	0.777778	0.733333	0.671875	0.55814	0.586207	0.515625	0.615385	0.693548	0.755102	0.647887	0.590909	0.68	0.607843	RPA4226	putative signal transduction histidine kinase with Chase domain
orthoMCL1389	0.8	0.625	0.555556	0.416667	0.8	0.533333	0.47619	0.6	0.714286	0.555556	0.5	0.846154	0.75	0.4375	0.666667	0.818182	0.571429	RPA4408	ATP-binding protein of sugar ABC transporter
orthoMCL1742	0.727273	0.6	0.555556	0.898551	0.862745	1.05	0.759494	0.78125	0.45	0.864407	0.648649	0.435484	0.886792	0.508772	1.09524	0.954545	0.315385	RPA1860	conserved unknown protein
orthoMCL1956	0.702703	0.547619	0.555556	0.530612	0.777778	0.75	0.764706	0.657895	0.396226	0.84507	0.589744	0.410959	0.661538	0.58209	0.567164	0.972973	0.674699	RPA0512	DNA mismatch repair protein mutS
orthoMCL2296	0.666667	0.631579	0.555556	0.714286	0.9	1	1	0.666667	0.571429	0.909091	0.666667	0.611111	0.923077	0.625	1.09091	1.11111	0.409091	RPA1248	two-component transcriptional regulator, LuxR family
orthoMCL2345	0.9375	0.714286	0.555556	0.222222	0.777778	0.35	0.833333	0.217391	0.857143	0.555556	0.666667	1.85714	0.545455	0.254545	0.555556	1.14286	0.45	RPA1206	aldehyde dehydrogenase
orthoMCL2700	0.57971	1	0.555556	0.866667	0.931818	1.5	1.07463	0.7	0.580645	0.72549	1.02353	0.787879	0.666667	0.978261	0.876712	1.17021	0.590909	RPA3026	similar to abortive infection protein
orthoMCL2993	1.4	0.625	0.555556	0.875	0.875	0.875	0.52	0.875	0.9	0.875	0.647059	0.75	0.6	0.909091	0.777778	0.625	0.5	RPA0833	heme O synthase
orthoMCL3108	1.11111	0.7	0.555556	1.20833	1.15	1.17241	0.615385	0.545455	0.325	0.931034	0.313253	1.08571	1.11111	0.558824	1.11111	1.38889	0.515152	RPA1012	possible integral membrane protein
orthoMCL3126	0.566667	0.447368	0.555556	0.8	0.5	0.5	0.645161	0.433333	0.378378	0.283582	0.256579	0.430769	0.327869	0.377778	0.38	0.405405	0.369863	RPA1033	DUF85:Elongator protein 3/MiaB/NifB
orthoMCL3660	0.545455	0.652174	0.555556	0.529412	0.708333	0.478261	0.615385	0.521739	0.580645	0.586207	0.533333	0.681818	0.695652	0.576923	0.863636	0.655172	0.416667	RPA3640	Glycoside hydrolase, family 15
orthoMCL4566	0.666667	0.5	0.555556	0.833333	0.666667	1	1	1	0.857143	0.857143	1	1.33333	0.857143	0.75	1	1	0.714286	RPA1323	hypothetical protein
orthoMCL0492	0.933518	0.681159	0.555988	0.729447	0.543444	0.466205	1.28667	0.634799	0.311897	0.544454	0.381111	0.250916	0.751592	0.681234	1.26471	0.30163	0.629091	RPA2463	putative cysteine desulfurase, nifS homolog
orthoMCL0507	0.716216	0.837209	0.557522	0.589744	0.743243	0.930233	0.852941	0.714286	0.733333	0.753968	0.676923	0.821429	0.855932	0.783133	0.757009	0.830508	0.717391	RPA4451	unknown protein
orthoMCL1505	0.487179	0.472222	0.557692	0.55102	0.629032	0.755102	0.54878	0.477273	0.408163	0.486486	0.535211	0.47561	0.438849	0.564706	0.480519	0.590361	0.511905	RPA3700	Bacterial luciferase
orthoMCL2775	0.619048	0.746835	0.55814	0.434783	1.12821	0.488	0.945455	0.5625	0.692308	0.494949	1.74359	0.653333	0.508929	0.603774	0.428571	0.857143	0.617284	RPA2727	riboflavin synthase alpha chain
orthoMCL0831	0.806122	0.967742	0.558559	0.827586	0.924528	1.23423	0.894737	0.864198	0.957746	0.81982	0.90625	1.19512	1.0198	0.754098	1.05814	0.953125	0.987342	RPA1511	Alpha/beta hydrolase fold
orthoMCL0203	0.578947	0.538462	0.558824	0.647059	0.622222	0.823529	0.685714	0.681818	0.448276	0.513514	0.644444	0.527273	0.555556	0.600694	0.571429	0.8	0.508475	RPA2719	conserved hypothetical protein
orthoMCL3824	0.625	0.676471	0.558824	0.534884	0.96	1.03226	0.871795	0.75	0.677419	0.785714	0.714286	0.885714	0.857143	0.615385	0.888889	1	0.794118	RPA4776	phosphate regulon transcriptional regulator, phoU
orthoMCL2398	0.659722	0.731707	0.559322	0.65942	0.821656	0.707965	0.864407	0.761905	0.503497	0.691781	0.729282	0.644068	0.782609	0.767742	0.752874	0.962121	0.516432	RPA2943	NADH-ubiquinone dehydrogenase chain H
orthoMCL2445	0.727273	1.38889	0.559322	0.818182	0.75	0.733333	0.565217	0.923077	0.833333	1.2	0.516129	0.953488	1.54545	0.75	1.2	1.09524	0.68	RPA3747	putative ethanolamine ammonia-lyase light chain
orthoMCL0451	0.846154	0.612903	0.56	0.6	0.944444	0.921053	0.928571	0.588235	0.380952	0.730769	1.45455	0.296296	0.571429	0.5	0.75	1.30435	0.164384	RPA1137	unknown protein
orthoMCL0877	0.6875	0.555556	0.56	0.8	0.65	0.794118	0.730769	0.631579	0.439024	0.538462	0.875	0.451613	0.816901	0.527778	0.673077	0.710526	0.62963	RPA0042	possible iron-sulfur cluster binding protein
orthoMCL1275	0.448276	0.378378	0.56	0.319149	0.8	0.416667	0.603774	0.4	0.55	0.391304	0.434783	0.535714	0.5	0.563636	0.636364	0.619048	0.571429	RPA4655	L-fuculose phosphate aldolase
orthoMCL1641	0.4375	0.461538	0.56	1.11538	0.731707	0.6	0.532468	0.588235	0.482759	0.486111	0.489796	0.419355	0.583333	0.545455	0.8	0.744681	0.328571	RPA3955	hypothetical protein
orthoMCL2165	0.658537	0.594595	0.56	0.568182	0.823529	0.717949	1.04167	0.638298	0.529412	0.641026	0.903226	0.744186	0.653061	0.714286	0.666667	0.882353	0.637931	RPA1921	CycK cytochrome c-type synthesis protein
orthoMCL2933	0.575758	0.555556	0.56	0.34375	0.666667	0.928571	0.826087	0.432432	0.595745	0.551724	0.393939	0.633333	0.575758	0.785714	0.514286	0.461538	0.769231	RPA4279	hypothetical protein
orthoMCL6860	1	1	0.56	0.608696	1	1	1	1	1	1	1	1	1	1	1	1	0.478261	RPA4795	conserved hypothetical protein
orthoMCL3635	0.694564	0.445371	0.560113	0.377062	0.786337	0.729047	1.22673	0.465887	0.537685	0.233938	0.847604	1.17627	0.486715	0.474716	0.761574	1.00144	0.807506	RPA3233	ribosomal protein S5
orthoMCL4252	0.609589	0.612952	0.561044	0.585106	0.818182	0.826347	0.671975	0.757241	0.539339	0.756112	0.615595	0.660748	1	0.544086	0.770202	0.896078	0.526221	RPA4350	hypothetical protein
orthoMCL0461	0.405172	0.555556	0.561798	0.49505	0.833333	0.631579	0.930233	0.670732	0.625	0.457364	1.2459	0.5875	0.631148	0.618421	0.416107	0.881579	0.527027	RPA0082	ubiquinone biosynthesis protein AarF, a gene required for the first monooxygenase step in CoQ biosynthesis, recently renamed ubiB
orthoMCL0512	0.777778	0.631579	0.5625	0.928571	0.714286	0.857143	0.833333	1	1	0.555556	0.761905	1.46667	0.666667	0.842105	0.692308	1	0.533333	RPA4456	unknown protein
orthoMCL1713	0.529412	0.764706	0.5625	0.8	0.6875	0.764706	0.575758	0.625	0.5625	0.625	0.708333	0.6875	0.733333	0.666667	0.666667	0.578947	0.6	RPA2042	putative ABC transporter, permease protein
orthoMCL2038	0.604651	0.647059	0.5625	0.571429	0.818182	1.05882	0.891892	0.6	0.684211	0.428571	1.21212	0.666667	0.583333	0.627451	0.52381	1.18182	0.725	RPA0242	putative tRNA (guanine-N1)-methyltransferase
orthoMCL2351	0.461538	0.75	0.5625	0.636364	0.692308	0.4375	0.583333	0.7	0.466667	0.857143	0.529412	0.388889	0.842105	0.846154	0.8	0.7	0.388889	RPA1213	conserved unknown protein
orthoMCL3105	0.638889	0.490566	0.5625	0.454545	0.692308	0.55	0.948718	0.558824	0.487805	0.385965	0.421053	0.555556	0.531915	0.590909	0.513514	0.584906	0.459459	RPA1008	probable transcriptional regulator, AraC family
orthoMCL4048	1	0.88	0.5625	0.96875	0.88	0.971429	1.16667	0.911765	0.857143	0.685714	0.964286	0.87037	1.2	0.44186	0.84	0.8	0.52	RPA0663	putative transcriptional regulator, badM
orthoMCL4520	0.464286	1	0.5625	0.761905	0.8	0.764706	0.52381	0.538462	1	0.625	0.53125	0.772727	0.714286	0.590909	0.88	1	0.588235	RPA2639	probable L-2-amino-thiazoline-4-carboxylic acid hydrolase
orthoMCL4217	0.885496	0.603175	0.562963	0.705	0.879121	0.686747	0.930233	0.865979	0.76	0.671429	0.779661	0.607143	0.740741	1	0.714286	0.648649	0.453333	RPA1987	hypothetical protein
orthoMCL1669	0.345455	0.790698	0.56338	0.610169	0.8	0.634146	0.760085	0.522727	0.596491	0.53125	0.545455	0.58209	0.608108	0.920455	0.819048	1.06897	0.729258	RPA3166	conserved hypothetical protein
orthoMCL0247	1.12963	0.482759	0.563636	0.636364	0.550847	0.644444	0.875	0.447059	0.533981	0.745614	0.591837	0.268966	0.979798	1	2	0.267857	0.88	RPA4714	hypothetical protein
orthoMCL0782	0.72	0.558824	0.564103	0.73913	0.659091	1.2	0.75	0.414634	0.466667	0.52381	0.586207	0.616667	0.6875	0.520833	0.567568	0.666667	0.512821	RPA2689	possible thiol-specific antioxidant related protein
orthoMCL2346	0.636364	0.6	0.564103	0.703704	0.85	0.761905	0.586957	0.538462	0.75	0.666667	0.625	1	0.769231	0.625	0.76	0.611111	0.395349	RPA1208	putative dioxygenase
orthoMCL0836	0.54321	0.651685	0.564516	0.5375	0.87234	0.814286	0.891566	0.673469	0.355556	0.619048	0.759494	0.588235	0.645161	0.589286	0.67	0.768116	0.606061	RPA1517	hydroxyneurosporene dehydrogenase
orthoMCL0535	0.553669	0.390097	0.564815	0.379674	0.434182	0.329594	0.593127	0.444571	0.258633	0.358289	0.334628	0.388796	0.358779	0.39586	0.405789	0.402002	0.437535	RPA1606	conserved unknown protein
orthoMCL0395	0.466667	0.434783	0.565217	0.625	0.666667	0.384615	0.4375	0.526316	0.363636	0.464286	0.473684	0.258065	0.619048	0.216216	0.666667	0.5625	0.428571	RPA1703	putative acetyl-CoA acyltransferase
orthoMCL2945	0.772727	0.833333	0.565217	0.903226	0.921053	1.33333	0.75	0.612903	0.727273	0.931034	0.533333	0.444444	0.853659	0.964286	1.375	0.9375	0.733333	RPA3385	putative nitrate transport system ATP-binding protein
orthoMCL2968	0.904762	0.8	0.565217	0.851852	0.769231	0.62069	0.685714	0.894737	0.666667	0.695652	0.529412	0.7	0.809524	0.916667	0.818182	0.8125	0.689655	RPA0859	ABC transporter, permease protein
orthoMCL3014	0.518519	0.423077	0.565217	0.533333	0.904762	0.909091	0.7	0.5	0.521739	0.414634	0.695652	0.517857	0.510638	0.489796	0.439024	0.964286	0.321429	RPA0072	putative folylpolyglutamate synthase / dihydrofolate synthase
orthoMCL4072	0.733333	1	0.565217	0.85	0.666667	0.9375	0.826087	0.590909	0.625	0.8	1.125	0.75	1.125	0.694444	1	1.27273	1	RPA2984	putative diguanylate cyclase (GGDEF)
orthoMCL1289	1.18605	0.588235	0.565789	0.970149	0.757576	1.18421	0.681818	1.26667	0.866667	1	0.714286	0.7	1.125	0.7375	1	1	0.818182	RPA4639	methyl-accepting chemotaxis receptor/sensory transducer
orthoMCL2221	0.653061	0.632184	0.565789	0.571429	0.837838	0.88	0.8	0.723404	0.717949	0.689655	0.461538	1.04412	0.723684	0.716418	0.875	0.891892	0.898551	RPA0930	possible 3-octaprenyl-4-hydroxybenzoate carboxy-lyase
orthoMCL3361	0.612245	0.630952	0.566038	0.492958	0.625	0.849057	0.927273	0.7	0.52459	0.693333	0.661765	0.516129	0.644737	0.617647	0.571429	0.649351	0.526316	RPA3536	putative penicillin-binding protein
orthoMCL4745	0.634146	1	0.566038	0.361702	1	0.696429	0.635135	1	0.410714	1	0.833333	0.341463	1	0.380952	0.771429	1	0.408759	RPA4347	unknown protein
orthoMCL3851	0.575472	0.693069	0.566372	0.612903	0.653846	1.04494	0.509804	0.694444	0.621212	0.723404	0.675676	0.609589	0.778947	0.979592	0.786667	0.491525	0.575758	RPA2593	nitrogen assimilation regulatory protein ntrC Response regulator
orthoMCL0411	0.444444	0.410714	0.566667	0.477273	0.652174	0.733333	0.513514	0.482759	0.411765	0.434783	0.65625	0.242424	0.64	0.388889	0.642857	0.954545	0.217391	RPA2185	nodN-like protein
orthoMCL1653	0.695652	0.513514	0.566667	0.4375	0.789474	0.636364	0.631579	0.545455	0.5	0.515152	0.695652	0.45098	0.84	0.538462	0.488372	0.833333	0.628571	RPA2909	lipid-A-disaccharide synthase
orthoMCL2632	0.436464	0.50625	0.566667	0.21519	1	0.321839	1.73799	0.371622	2.35	0.25	1.61429	1.27381	0.327586	0.476703	0.313559	0.877551	0.529703	RPA3294	putative branched-chain amino acid transport system ATP-binding protein
orthoMCL2657	0.684211	0.660377	0.566667	0.640625	0.808511	0.725806	0.933333	0.697368	0.535088	0.764228	0.791667	0.826667	0.7	0.788235	0.804598	0.706897	0.736842	RPA4259	NADH-ubiquinone dehydrogenase chain G
orthoMCL4186	0.516129	0.7	0.566667	0.46875	0.863636	0.6	0.736842	0.526316	0.65625	0.555556	0.75	0.491228	0.568627	0.692308	0.684211	1	0.526316	RPA4567	putative phosphate acetyltransferase
orthoMCL0544	0.540984	0.592593	0.56701	0.588235	0.764706	0.555556	0.692308	0.476923	0.456522	0.55	0.536585	0.405405	0.575342	0.592105	0.615385	0.671642	0.401575	RPA1593	Thioesterase superfamily
orthoMCL3571	0.827586	0.59375	0.567308	0.561905	0.497436	0.834862	0.505322	0.875	0.461847	0.704918	0.607362	0.802198	0.730769	1.03704	0.8	0.640351	0.756098	RPA4264	NADH-ubiquinone dehydrogenase chain A
orthoMCL1013	0.654275	0.532967	0.567515	0.521197	0.578073	0.47351	0.719298	0.589744	0.565789	0.578947	0.620579	0.591176	0.618852	0.589899	0.589212	0.531835	0.761261	RPA0532	beta-ketothiolase, acetoacetyl-CoA reductase
orthoMCL1835	0.741935	0.555556	0.567568	0.825	0.75	0.675	0.586207	0.742857	0.647059	0.638889	0.592593	0.631579	0.590909	0.566667	0.652174	0.75	0.52	RPA4590	possible homoserine O-succinyltransferase
orthoMCL3589	0.714286	0.785714	0.567568	0.621622	0.605263	0.717391	0.672727	0.730769	0.533333	0.764706	0.806452	0.722222	0.638889	0.6	0.771429	0.65625	0.621622	RPA0224	similar to eukaryotic molybdopterin oxidoreductase:Tat pathway signal
orthoMCL3342	0.695214	0.592857	0.567766	0.410714	0.908257	1.11111	1.40125	0.451193	0.330696	0.381881	1.95238	1.39286	0.544516	0.775381	0.671712	0.880637	1.14847	RPA3080	putative 50S ribosomal protein L9, cultivar specific nodulation protein Csn1
orthoMCL3642	0.604622	0.84083	0.567939	0.328947	0.834382	0.742282	1.7931	0.38474	0.404959	0.255678	0.932356	1.52761	0.387082	0.805427	0.570495	0.997056	0.734499	RPA3240	50S ribosomal protein L14
orthoMCL4608	0.915842	0.808163	0.567961	0.891705	0.918782	1.25172	1	1.05319	1	1.05	1	0.974359	0.928571	1.17505	1	0.786667	1.1068	RPA2283	putative proteic killer suppression protein {plasmid Rts1)
orthoMCL0309	0.686275	0.528736	0.568182	0.483333	0.805556	0.8	0.965517	0.5625	0.611111	0.703704	0.981818	0.54	0.711864	0.64	0.641509	0.826087	0.493333	RPA1933	putative glutamate-ammonia-ligase adenylyltransferase
orthoMCL0818	0.55102	0.652605	0.568182	0.442966	0.887931	0.857627	0.922388	0.543269	0.444444	0.424242	0.905923	0.767578	0.516378	0.72315	0.601363	1.02128	0.684358	RPA3267	RNA polymerase beta' subunit
orthoMCL0827	0.666667	0.444444	0.568627	0.7	0.72973	0.804878	1	0.648649	0.555556	0.547619	0.7	0.515152	0.627907	0.589744	0.666667	0.527778	0.384615	RPA3281	probable FecR, iron siderophore sensor protein
orthoMCL1115	0.701493	0.686747	0.569767	0.661017	0.868421	0.868421	0.932203	0.940299	0.382979	0.62	1.32692	0.425926	0.877551	0.541176	0.75	1.21739	0.220721	RPA0209	putative cell division protein FtsY
orthoMCL2621	0.695238	0.761905	0.569767	0.511364	0.843537	0.956044	0.740484	0.517045	0.779904	0.634483	0.744186	0.644628	0.566667	0.639175	0.777778	0.808081	0.642857	RPA1798	putative periplasmic binding protein for ABC transporter for branched chain amino acids
orthoMCL3646	0.569207	0.758913	0.570149	0.284091	0.928571	0.71988	1.23168	0.328431	0.304781	0.280514	0.935282	1.27623	0.39824	0.714849	0.556921	1.55072	0.751055	RPA3244	30S ribosomal protein S3
orthoMCL3494	0.437158	0.432886	0.570732	0.41841	0.50165	0.436681	0.633898	0.506667	0.392996	0.278431	0.550607	0.496084	0.477419	0.344609	0.448276	0.522523	0.335227	RPA2847	putative sec-independent protein translocase component TatC
orthoMCL0132	0.636364	0.888889	0.571429	0.714286	1.06667	1.3	1	1.36364	0.32	1	0.5625	0.5	0.714286	0.888889	0.8	1.1	0.75	RPA3276	possible tonB protein
orthoMCL0384	0.714286	0.875	0.571429	0.642857	0.875	1	0.7	0.714286	0.833333	0.875	0.75	0.875	0.714286	0.9	1.25	0.833333	0.625	RPA1716	putative diguanylate cyclase (GGDEF)
orthoMCL0396	0.666667	0.714286	0.571429	0.666667	0.846154	0.555556	0.615385	0.571429	0.75	0.555556	0.6	0.642857	0.8	0.565217	0.727273	0.909091	0.5	RPA1702	putative acyl-CoA ligase
orthoMCL0572	0.47619	0.5	0.571429	0.470588	0.521739	0.941176	0.470588	0.538462	0.555556	0.55	0.529412	0.413793	0.407407	0.714286	0.733333	0.410256	0.526316	RPA2499	possible ABC transporter, periplasmic protein
orthoMCL0790	0.578947	0.444444	0.571429	0.478261	0.588235	0.684211	0.823529	0.571429	0.736842	0.714286	0.409091	0.641026	0.545455	0.681818	0.75	0.75	0.333333	RPA2681	possible lactam utilization protein.
orthoMCL1031	1	0.894737	0.571429	1.08333	1.38462	1.07143	0.923077	0.928571	0.684211	1.16667	0.538462	0.428571	1	0.540541	1.36667	1.33333	0.636364	RPA4144	conserved hypothetical protein
orthoMCL1225	0.684211	0.55	0.571429	0.6	0.733333	0.695652	0.611111	0.590909	0.5625	0.485714	0.5	0.607143	0.678571	0.52	0.625	0.448276	0.363636	RPA2754	Polysaccharide deacetylase
orthoMCL1255	0.666667	0.744186	0.571429	0.588235	0.941176	0.90625	0.9	0.652174	0.962963	0.658537	0.684211	0.814815	0.766667	0.727273	0.676471	1	0.740741	RPA2790	pH adaptation K efflux system component
orthoMCL1395	0.466667	0.583333	0.571429	0.625	0.818182	0.714286	0.75	0.466667	0.75	0.625	0.571429	0.545455	0.742857	0.526316	0.714286	0.571429	0.647059	RPA4401	possible branched-chain amino acid ABC transporter, permease protein
orthoMCL1755	0.818182	0.8	0.571429	0.692308	0.8	0.8125	0.631579	1	0.692308	0.526316	0.52381	0.771429	0.769231	0.68	0.846154	0.666667	0.5	RPA0790	conserved hypothetical protein
orthoMCL2487	0.652174	0.615385	0.571429	0.565217	0.75	0.6	0.606061	0.55	0.621622	1.17391	0.6875	0.47619	0.740741	1.25	1.22727	0.705882	1.2	RPA1471	putative dipeptide ABC transporter (permease)
orthoMCL2660	0.75	0.617647	0.571429	0.736842	0.633333	0.652174	0.858586	0.863636	0.583333	0.65625	0.914286	0.96	0.666667	0.714286	0.816327	0.580645	0.704545	RPA4256	NADH-ubiquinone dehydrogenase chain J
orthoMCL2673	0.444444	0.444444	0.571429	0.478261	0.571429	0.65	0.6	0.5	0.461538	0.52381	0.357143	0.4	0.647059	0.642857	0.631579	0.52381	0.28125	RPA3474	putative 3-oxoacyl-acyl carrier protein reductase
orthoMCL2686	0.7	0.875	0.571429	0.4	0.666667	1.16667	1.98361	0.818182	0.555556	0.609756	0.571429	0.384615	0.521739	0.590909	0.666667	0.695652	0.78125	RPA2997	hypothetical protein
orthoMCL2767	0.469697	0.925	0.571429	0.742424	0.683333	0.671429	0.635417	0.861538	0.78	1.06173	0.490909	0.605505	0.714286	0.968421	1	0.617021	0.467742	RPA3440	probable amidase
orthoMCL2824	0.666667	0.714286	0.571429	0.833333	1	1.2	0.875	1	0.714286	0.666667	0.571429	0.625	1	0.625	0.833333	0.625	0.6	RPA1740	possible branched-chain amino acid transport system permease protein
orthoMCL2946	0.722222	0.818182	0.571429	0.791667	0.724138	0.652174	0.545455	0.555556	0.714286	1	1	0.543478	0.735294	0.958333	1	0.722222	0.931034	RPA3386	possible amidohydrolase
orthoMCL3239	0.73913	0.8125	0.571429	0.931034	1	0.68	0.888889	0.818182	0.526316	0.642857	0.833333	0.625	0.833333	0.894737	0.76	1.18182	0.521739	RPA0353	conserved hypothetical protein
orthoMCL3475	1	1.25	0.571429	1	1	0.6	0.625	0.6	0.8	0.8	0.5	0.5	1	0.75	0.857143	0.8	0.714286	RPA1949	pyrroloquinoline quinone biosynthesis protein D
orthoMCL3602	0.678756	0.566225	0.571429	0.711538	0.696	1.00763	0.791667	0.463768	0.69863	0.638655	1.03947	0.617021	0.839623	0.950249	1	0.864865	0.789474	RPA4523	response regulator receiver (CheY-like protein)
orthoMCL3603	0.974648	0.523148	0.571429	0.596154	1.02222	1.08475	0.923077	0.869091	0.576271	0.608696	0.735632	0.522727	0.866667	0.656489	1	0.843137	0.519481	RPA4522	Haloacid dehalogenase-like hydrolase
orthoMCL3679	0.473684	0.540541	0.571429	0.727273	0.758621	0.55	0.5	0.9	0.652174	0.75	0.52381	0.761905	0.724138	0.793103	0.649123	0.5	0.594595	RPA3661	Metal dependent phosphohydrolase
orthoMCL3700	0.567308	0.545455	0.571429	0.518519	0.559633	0.570175	0.591304	0.619565	0.55814	0.581967	0.560748	0.677083	0.639706	0.55618	0.641509	0.617188	0.522936	RPA3683	conserved hypothetical protein
orthoMCL3809	0.75	0.755556	0.571429	0.8125	0.931818	0.88	0.536585	0.909091	0.909091	0.512821	0.62069	0.703704	0.666667	0.787234	1.11111	0.833333	0.405405	RPA0138	chemotaxis methyltransferase, CheR1
orthoMCL4062	0.555556	0.615385	0.571429	0.777778	0.758621	0.8	0.8	0.625	0.75	0.583333	0.842105	1.47368	1	1	0.555556	1.45455	0.571429	RPA1367	putative sulfur oxidation protein
orthoMCL4487	0.642857	0.842105	0.571429	0.5625	0.818182	0.692308	1	0.75	0.8125	1.1	1	1	0.888889	1	1	0.785714	0.727273	RPA2401	conserved unknown protein
orthoMCL4696	0.357143	1	0.571429	0.475	0.857143	0.64	0.571429	0.414634	1	0.434783	0.466667	0.916667	1	1	0.325	1	0.578947	RPA2628	polar amino acid ABC transport substrate-binding protein, aapJ-2
orthoMCL2638	0.592857	0.645299	0.572464	0.485549	0.610169	0.888889	1.17969	0.674286	0.479495	0.554307	0.965986	0.681416	0.55102	0.825545	0.526667	0.675978	0.675159	RPA2934	conserved unknown protein
orthoMCL1649	0.507538	0.576531	0.573684	0.64557	0.828025	0.705882	0.84252	0.580153	0.572519	0.519126	0.824561	0.55914	0.636364	0.611765	0.616279	0.689076	0.584821	RPA2913	UDP-3-o-[3-hydroxymyristoyl] glucosamine n-acyltransferase
orthoMCL1559	0.575397	0.858209	0.57377	0.468504	0.748092	0.326531	0.617647	0.431373	0.335366	0.598726	0.717742	0.468966	0.409756	0.614618	0.318182	1.09322	0.425641	RPA2318	possible glutaconate CoA-transferase, subunit A
orthoMCL2772	1.08333	0.815789	0.57377	0.701754	0.766667	1.2381	0.615385	0.724138	0.677419	1.08824	0.65625	2.12	0.971429	0.84375	1.05	0.708333	0.92	RPA3943	conserved hypothetical protein
orthoMCL0798	0.675	0.71875	0.574468	0.553191	0.8	0.674419	0.62	0.604651	0.481481	0.590909	0.793103	0.395833	0.74359	0.774194	0.774194	0.933333	0.78125	RPA2673	possibly involved in transport
orthoMCL1658	0.657534	0.62963	0.574713	0.566667	0.75	0.626866	0.675	0.627907	0.652174	0.541284	0.694805	0.614035	0.540146	0.333333	0.59375	0.542056	0.660377	RPA3215	putative nitroreductase
orthoMCL1947	0.463415	0.516667	0.575758	0.520833	0.764706	0.790698	0.619048	0.592593	0.518519	0.534884	0.805556	0.472727	0.658537	0.555556	0.5	0.727273	0.491228	RPA0502	probable HlyC/CorC family of transporters with 2 CBS domains
orthoMCL2728	0.857143	0.875	0.575758	0.967742	1.2	1.04	1	0.958333	0.565217	0.84375	0.461538	1.13333	1.19048	1	1.37037	0.972973	1.17857	RPA1649	predicted ABC-type transport systems, involved in lipoprotein release, permease components
orthoMCL3036	0.653846	0.544118	0.576087	0.693333	0.658228	0.951613	0.978022	0.62963	0.57	0.635514	0.68	0.776699	0.633333	0.666667	0.65	0.689655	0.704545	RPA3930	unknown protein
orthoMCL1876	0.75	0.545455	0.576923	0.72	0.846154	0.565217	0.88	0.5	0.461538	0.84375	0.785714	0.486486	0.744681	0.846154	0.8125	0.785714	0.268293	RPA3588	possible FAD-dependent monooxygenase
orthoMCL4518	0.439024	1	0.576923	0.619718	1	0.606557	0.522727	0.565217	1	0.47619	0.630631	0.489362	0.583333	0.513514	0.705882	1	0.585366	RPA2642	transcriptional regulator, LysR family
orthoMCL2036	0.588412	0.781233	0.578	0.373048	0.992788	1.11613	1.75	0.469952	0.6	0.554221	2.98649	1.5941	0.493866	1.40683	0.471018	0.970359	1.5554	RPA0244	ribosomal protein S16
orthoMCL2220	0.958904	0.743017	0.578199	0.738095	0.88601	0.968085	0.577778	0.70339	0.613734	0.936508	0.772727	1.02395	0.785714	1.15672	1.06422	1	0.775281	RPA0931	Carboxylyase-related protein
orthoMCL2524	0.789474	1	0.578947	0.956522	0.787879	0.75	0.742857	1.09091	0.5	1.47619	0.526316	0.441176	0.928571	1.8	1.54545	0.818182	0.85	RPA0759	putative oligopeptide ABC transporter, permease component
orthoMCL4008	0.740741	0.565217	0.578947	0.939394	0.772727	1.05556	1	0.789474	0.565217	0.909091	0.466667	0.634615	1.03333	0.809524	0.777778	1	1.20588	RPA0006	transcriptional regulator, AsnC family
orthoMCL4161	0.981132	0.888889	0.578947	0.578947	0.682927	0.8	1	0.5625	1.33333	0.375	1.88571	2.15789	0.365854	0.712121	1.03061	1.38776	0.977778	RPA2364	possible nitrogenase iron-molybdenum cofactor biosynthesis protein NifE homolog
orthoMCL3632	0.793911	0.363977	0.579088	0.488889	0.876289	0.717452	0.955975	0.623596	0.406948	0.296154	0.716338	0.928696	0.581888	0.737838	1.22788	1	0.96131	RPA3230	secretion protein SecY
orthoMCL0895	0.59375	0.541667	0.58	0.714286	1	0.632653	0.833333	0.636364	0.469388	0.53125	0.533333	0.428571	0.673913	0.513158	0.625	0.90625	0.365854	RPA0062	conserved unknown protein
orthoMCL1323	0.595745	0.733333	0.58	0.709677	0.777778	0.96	0.5	0.571429	0.5	0.461538	1.125	0.666667	0.581818	0.565217	0.714286	0.647059	0.529412	RPA4372	Class I peptide chain release factor domain
orthoMCL0820	0.748927	0.785199	0.580517	0.534216	1.17418	0.930273	1.27431	0.626	0.407232	0.525271	1.34382	1.06751	0.656667	0.895087	0.681213	0.966621	1.4283	RPA3269	50S ribosomal protein L7/L12
orthoMCL1081	0.647727	0.668182	0.580645	0.769231	0.858209	0.679144	0.789916	0.692308	0.313253	0.902597	0.839506	0.372727	0.676329	0.702128	0.727273	0.74359	0.365145	RPA4155	3-oxoadipate CoA-transferase subunit B
orthoMCL1989	0.7	0.75	0.580645	0.8125	0.888889	0.909091	0.904762	0.708333	0.8	0.866667	0.8125	0.6	1.0625	0.913043	0.888889	1	0.551724	RPA0574	possible ABC transporter
orthoMCL2401	0.566092	0.746073	0.580645	0.677326	0.511335	0.37037	0.863248	0.559367	0.70229	0.628866	0.868657	0.744939	0.65812	0.887701	0.731884	0.457557	0.937173	RPA2946	conserved hypothetical protein
orthoMCL3333	0.637037	0.577778	0.580645	0.532051	0.84252	0.565476	0.844444	0.558282	0.479452	0.618497	0.796992	0.466387	0.704142	0.473054	0.568306	0.881944	0.330961	RPA3072	3-oxoacyl-acyl carrier protein synthase II
orthoMCL5303	0.659722	1	0.580645	0.835052	1	0.816794	1	1.08772	1	1	1	1.6875	1	1	1	1	1	RPA3856	hypothetical protein
orthoMCL3633	0.845201	0.524178	0.581481	0.497685	1.06608	0.827362	0.997143	0.477612	0.415094	0.345566	0.848659	1.00122	0.552028	0.562633	1.17789	1.21324	0.682093	RPA3231	50S ribosomal protein L15
orthoMCL3803	0.536	0.826241	0.581717	0.290363	0.864865	1.14881	1.66237	0.323873	0.28442	0.309764	1.44931	1.3338	0.391257	0.918669	0.507376	1.35372	1.01186	RPA3247	50S ribosomal protein L2
orthoMCL0015	0.903846	0.8	0.58209	0.771739	0.709091	0.696429	0.697368	0.8125	0.714286	1	0.711111	1.25962	0.803571	0.852459	0.891304	0.843137	0.788462	RPA3311	glycosyl hydrolase
orthoMCL0509	0.644068	0.58498	0.58209	0.551724	0.704225	0.537634	0.705882	0.464286	0.611111	0.513158	0.784615	0.405405	0.652778	0.589744	0.573171	0.645833	0.439394	RPA4453	Metallo-phosphoesterase:Conserved hypothetical protein 282
orthoMCL1809	0.798658	0.638298	0.58209	0.515982	1.7549	1.05	1.61842	1.19672	0.847826	0.898734	1.35052	1.53383	1.16949	1.83333	1.52381	1.10968	1.94366	RPA0717	putative cob(I)alamin adenosyltransferase
orthoMCL2874	0.647458	0.719258	0.58209	0.548851	0.955224	0.619178	1.02717	0.695266	0.465217	0.665493	0.78933	0.611814	0.595506	0.717868	0.576023	1.06224	0.561905	RPA2049	TrapT family, dctM subunit, C4-dicarboxylate transport
orthoMCL2979	0.695423	0.650334	0.58217	0.717241	0.957746	0.585366	0.657224	0.578397	0.268182	0.624183	0.576177	0.211587	0.898182	0.640777	1.07435	1.45	0.218543	RPA0847	FoF1 ATP synthase, subunit I
orthoMCL3103	0.538462	0.458015	0.582192	0.471204	0.491429	0.52	0.444954	0.370968	0.178571	0.387387	0.259414	0.345588	0.483871	0.564797	0.495	0.642105	0.184685	RPA1006	possible protocatechuate 4,5-dioxygenase small subunit (AB035121)
orthoMCL4009	0.486486	0.666667	0.582418	0.810345	0.878788	0.736842	0.730769	0.740741	0.842105	0.619048	0.517241	0.738095	0.742857	0.603774	0.703704	0.666667	0.636364	RPA0007	putative signal transduction histidine kinase with PAS/PAC domains
orthoMCL0420	0.777778	0.625	0.583333	0.818182	0.875	0.7	0.777778	1	0.75	0.6	0.888889	0.692308	0.470588	1	0.875	0.692308	0.615385	RPA1404	glutamyl-tRNA(Gln) amidotransferase subunit A
orthoMCL0424	0.875	0.785714	0.583333	0.6	0.666667	0.857143	0.875	0.75	0.75	0.888889	0.666667	0.545455	0.538462	1	0.888889	1	0.6	RPA1408	putative ABC transporter protein
orthoMCL1162	0.755556	0.945946	0.583333	0.734694	0.855769	0.75	0.64557	0.901639	0.712121	0.954545	0.675676	0.872881	1.04839	0.849315	0.666667	0.803279	0.941176	RPA2801	Collagen triple helix repeat
orthoMCL1203	0.44	0.555556	0.583333	0.575	0.680851	0.5	0.755102	0.540541	0.75	0.444444	0.519231	0.6	0.72	0.454545	0.581818	0.677419	0.52381	RPA3830	possible G/U mismatch-specific DNA glycosylase
orthoMCL1670	0.829787	0.622951	0.583333	0.75	0.967742	0.878049	0.735683	0.866667	0.72	0.604167	0.6875	0.52	0.857143	0.75	0.963636	1	0.43956	RPA3167	conserved hypothetical protein
orthoMCL2353	0.666667	0.514286	0.583333	0.740741	0.555556	0.736842	0.542373	0.62069	0.525	0.76	0.44186	0.62963	0.745763	0.694444	0.956522	0.482759	0.513514	RPA1215	putative ABC transporter, permease protein
orthoMCL2745	0.727273	0.538462	0.583333	0.6	0.777778	1.28571	1	0.75	0.625	0.636364	0.846154	0.857143	0.833333	0.785714	0.615385	0.833333	0.533333	RPA3413	Uncharacterized iron-regulated membrane protein DUF337
orthoMCL2792	0.7	0.478261	0.583333	0.464286	0.806452	0.615385	0.621622	0.4	0.433333	0.560976	0.74359	0.341772	0.568182	0.6	0.395349	0.785714	0.564103	RPA1776	possible lipid transfer protein
orthoMCL3091	1	0.5	0.583333	0.733333	0.916667	0.863636	0.8	0.636364	0.5	0.75	0.578947	0.695652	0.684211	0.818182	0.909091	0.909091	0.7	RPA0992	probable transcriptional regulator, Crp/Fnr family
orthoMCL3301	0.625	0.354839	0.583333	0.590909	0.666667	0.542857	1	0.52381	0.538462	0.8	0.777778	1	0.666667	0.323529	1.41667	0.615385	0.642857	RPA1560	ribulose-bisphosphate carboxylase small chain
orthoMCL3311	0.666667	0.666667	0.583333	0.666667	0.642857	0.538462	0.807692	0.583333	0.888889	0.684211	0.578947	0.666667	0.733333	0.8	0.7	0.6	0.923077	RPA2269	conserved unknown protein
orthoMCL3872	1	0.75	0.583333	0.866667	1	0.8	0.708333	0.692308	1.18182	1	1	1	1.18182	1.22222	1	0.833333	0.647059	RPA0673	Hydroxybenzoate anaerobic degradation regulatory protein HbaR, Crp/Fnr family
orthoMCL4057	0.710938	0.707965	0.583333	0.611765	1.08	0.571429	0.419355	0.538462	0.869565	0.648352	1.24	0.809524	0.65	1	0.357895	1.07143	1.85714	RPA1362	putative sulfate ester transport system substrate-binding protein
orthoMCL5326	0.625	1	0.583333	0.697368	1	0.847458	1	0.816327	1	1	1	1	1	0.711538	1	1	1	RPA2207	putative recombinase
orthoMCL3636	0.6787	0.384615	0.584541	0.349614	0.987578	0.740586	1.32273	0.413559	0.472941	0.309623	0.983425	1.219	0.497664	0.485043	0.779911	1.21693	0.94321	RPA3234	50S ribosomal protein L18
orthoMCL3047	1.33333	0.677419	0.584906	0.694444	0.866667	0.339286	0.734694	0.553571	0.472222	0.4375	0.589286	0.347826	0.774194	0.365591	0.645833	0.741935	0.520548	RPA1581	hypothetical protein
orthoMCL2937	0.512195	0.680851	0.585366	0.644444	0.842105	0.675676	0.758621	0.592593	0.7	0.72093	0.769231	0.666667	0.854167	0.673913	0.642857	0.977778	0.8	RPA3156	conserved hypothetical protein
orthoMCL2192	0.909091	0.529412	0.586207	0.6	0.777778	0.833333	0.666667	0.692308	1.09524	0.555556	0.75	0.619048	0.785714	0.617647	0.777778	0.814815	0.72	RPA2076	putative signal transduction histidine kinase
orthoMCL0233	0.647059	0.615385	0.586957	0.75	0.558824	1.18182	0.944444	0.473684	0.651163	0.515152	0.529412	0.410256	0.95	0.625	0.5	0.642857	0.478261	RPA3113	conserved hypothetical protein
orthoMCL2349	0.55	0.666667	0.586957	0.714286	0.515152	0.545455	0.540984	0.636364	0.833333	0.653846	0.545455	1.17647	0.606061	1	0.65625	0.5	0.642857	RPA1211	hypothetical protein
orthoMCL2129	0.597656	0.55511	0.587302	0.65237	0.729299	0.92986	0.722628	0.65566	0.742424	0.542735	0.479924	0.635616	0.633634	0.641075	0.788889	0.552597	0.52439	RPA1074	conserved hypothetical protein
orthoMCL3023	0.478261	0.487179	0.587601	0.666667	0.653846	0.671937	0.721739	0.7	0.456349	0.534884	0.646766	0.562691	0.677903	0.610687	0.65	0.637931	0.442804	RPA3425	Bacterial transferase hexapeptide repeat
orthoMCL1621	0.769231	0.383333	0.587629	0.431818	0.727273	0.885714	0.607843	0.653846	0.343284	0.769231	0.733333	0.384615	0.510417	0.561111	0.547619	0.918919	0.427536	RPA4346	putative acetyl-CoA acyltransferase
orthoMCL0683	0.6	0.473684	0.588235	0.517241	1	0.625	0.6	0.466667	0.346154	0.607143	0.666667	0.5	0.8	0.5	0.565217	0.8	0.375	RPA3624	possible gluconolactonase precursor
orthoMCL1055	1	0.586207	0.588235	0.809524	0.941176	0.727273	0.703704	0.458333	0.379747	0.621622	0.5	0.351351	0.942857	0.580645	0.733945	1.08333	0.549451	RPA2824	Thioesterase superfamily
orthoMCL1107	0.75	1.06897	0.588235	0.875	0.85	1	0.666667	0.631579	0.95	0.935484	0.769231	0.882353	0.848485	0.782609	0.722222	1.1	0.833333	RPA3752	Transglutaminase-like domain
orthoMCL1663	0.666667	0.565217	0.588235	0.588235	0.666667	0.65	1.28571	0.5	0.583333	0.571429	0.6875	0.5	0.714286	0.64	0.777778	1	0.555556	RPA3160	DUF218
orthoMCL1715	0.705882	0.637931	0.588235	0.83871	0.864865	0.962264	0.688889	0.769231	0.575	0.683544	0.722222	0.5	0.695122	0.636364	0.75	0.913043	0.604651	RPA2044	conserved unknown protein
orthoMCL2422	0.692308	0.741935	0.588235	0.6875	0.885714	0.785714	0.736842	0.75	1	0.625	0.860465	0.705882	0.866667	0.892857	1	0.733333	0.947368	RPA2103	conserved hypothetical protein
orthoMCL3505	0.714286	0.763158	0.588235	0.54	0.829268	0.6	0.690909	0.534884	0.344828	0.684211	0.631579	0.349206	0.677966	0.465517	0.529412	0.738095	0.566038	RPA4708	conserved unknown protein
orthoMCL3591	0.5	0.5	0.588235	0.833333	0.454545	0.923077	0.75	0.8	0.4	0.611111	0.3	0.6	0.15873	0.583333	0.666667	0.875	0.375	RPA0222	Beta-Ig-H3/Fasciclin domain
orthoMCL4273	0.482759	0.291667	0.588235	0.421053	0.642857	0.52381	0.571429	0.346154	1	0.439024	0.386364	0.6875	0.5	1	0.714286	1	0.4	RPA2620	unknown protein
orthoMCL4441	0.473684	1	0.588235	0.529412	0.391304	0.692308	0.857143	0.333333	0.333333	0.714286	1	0.411765	0.692308	0.615385	0.470588	0.315789	1	RPA1373	putative nitrogenase cofactor synthesis protein
orthoMCL3334	0.527415	0.914345	0.588381	0.751915	0.654977	0.788208	0.991317	0.828122	0.614221	0.530411	1.06147	0.821501	0.648833	0.678441	0.592056	0.600151	0.647976	RPA3073	constitutive acyl carrier protein
orthoMCL5124	0.766129	1	0.588608	0.777778	1	0.618056	0.870968	0.604651	1	1	1	1	1	1	1	0.477477	1	RPA2222	transcriptional regulator, LysR family
orthoMCL1215	0.552632	0.858586	0.589041	0.529101	0.97861	0.697183	0.953704	0.516667	1.13235	0.761062	0.984848	0.75	0.570248	0.754098	1.17708	0.690722	1.01005	RPA2803	hypothetical protein
orthoMCL3363	0.633333	0.666667	0.589286	0.538462	0.575758	0.645833	0.916667	0.547619	0.540984	0.514286	0.512821	0.511628	0.578125	0.444444	0.514706	0.794118	0.45098	RPA3538	Bacterial methyltransferase
orthoMCL4514	0.527027	1	0.589744	0.586667	0.704918	0.536232	0.608247	0.485714	1	0.631579	0.606061	0.398148	0.586207	0.730769	0.581633	1	0.553846	RPA2647	putative hydrolase
orthoMCL0504	0.68254	0.864662	0.590062	0.863636	0.912162	0.779874	0.725	0.769912	1.01379	0.76	0.55	0.790698	0.757895	0.8	1	0.980392	0.575	RPA2298	hypothetical protein
orthoMCL2848	0.529412	0.5	0.590164	0.738462	0.736842	0.709677	0.769231	0.5	0.296296	0.486486	0.775862	0.208333	0.787879	0.52381	1.03846	1.03571	0.171717	RPA3981	conserved hypothetical protein
orthoMCL3597	0.554702	0.725258	0.590433	0.599369	0.691954	0.921466	1.08475	0.454545	0.539043	0.627016	1.28254	1.05601	0.603831	0.787363	0.643281	0.92094	1.02941	RPA0216	succinate dehydrogenase iron-sulfur protein subunit
orthoMCL1172	0.578947	0.666667	0.590909	0.730769	1	1.1	0.8	0.555556	0.923077	0.59375	0.65	1	0.625	0.772727	0.71875	1	0.777778	RPA3789	putative ATP-binding component of a transport system
orthoMCL3432	0.473684	0.695652	0.590909	0.666667	0.611111	0.72973	0.680851	0.740741	0.571429	0.666667	0.733333	0.606557	0.935484	0.531915	0.611111	0.704545	0.5	RPA3925	putative dTDP-glucose 4,6-dehydratase
orthoMCL3552	0.464286	0.344262	0.590909	0.517241	0.75	0.514286	0.514286	0.357143	0.6	0.44	0.728571	0.533333	0.666667	0.323077	0.533333	0.736842	0.619048	RPA4476	conserved unknown protein
orthoMCL5456	1	1	0.591398	0.827273	1	1	1	1	1	1	1	1	1	1	1.14695	0.718995	1	RPA3108	conserved hypothetical protein
orthoMCL0026	0.4125	0.826087	0.591837	0.827586	0.394737	0.745763	0.757576	0.45614	0.454545	0.75	0.161616	0.255102	0.928571	0.25	0.553191	0.607843	0.319149	RPA1374	Sigma-54 dependent, Vanadium nitrogenase transcriptional regulator, VnfA
orthoMCL0340	0.5625	0.6	0.591837	0.659091	0.557692	0.815789	0.868852	0.62963	0.77193	0.492063	0.839286	0.787879	0.490909	0.641509	0.557692	0.52	0.635135	RPA1184	DUF58
orthoMCL2909	0.6	0.514019	0.591837	0.5	1.10526	0.846154	0.6875	0.46875	0.393939	0.555556	0.8	0.387755	0.78125	0.428571	0.904762	0.864865	0.319588	RPA1840	dihydropteroate synthase
orthoMCL3712	0.626866	0.743243	0.591837	0.522388	0.877193	0.815789	0.84127	0.433962	0.211538	0.516129	0.959184	0.26087	0.712121	0.545455	0.538462	1.28571	0.365297	RPA3695	chorismate mutase/prephenate dehydratase
orthoMCL2082	0.653846	0.557377	0.592105	0.538462	0.770833	0.736842	0.694444	0.651163	0.7	0.622951	0.840909	0.666667	0.686567	0.661765	0.79661	0.839286	0.790323	RPA3962	ATP-binding component of ABC transporter
orthoMCL2214	0.755556	0.62701	0.592233	1.0241	1.01471	1.13483	0.882812	0.731707	0.559441	0.593407	0.946667	0.663158	0.885714	0.5875	0.717172	0.9	0.617424	RPA0941	conserved hypothetical protein
orthoMCL0169	0.588859	0.476359	0.592401	0.535406	1.02532	1.07677	0.672544	0.643763	0.575758	0.831746	0.60061	0.905405	0.808955	0.658708	0.898907	0.9	1.08015	RPA4644	phosphoribulokinase (phosphopentokinase) (PRK)
orthoMCL2674	0.631579	0.421053	0.592593	0.5	0.583333	0.6	0.736842	0.608696	0.692308	0.478261	0.45	0.425	0.571429	0.571429	0.55	0.44	0.458333	RPA3473	putative oxidoreductase
orthoMCL3468	0.636364	0.5	0.592593	0.47619	0.69697	0.685714	0.666667	0.774194	0.540541	0.4	0.85	0.857143	0.557377	0.841463	0.617284	0.694444	0.833333	RPA1942	putative 2-hydroxyhepta-2,4-diene-1,7-dioate isomerase
orthoMCL2967	0.686275	0.8	0.593407	0.633803	0.705882	0.560606	0.716981	0.546875	0.648438	0.689189	0.685185	0.802817	0.614286	0.615385	0.595041	0.666667	0.784091	RPA0860	ABC transporter, periplasmic binding protein
orthoMCL0821	0.6875	0.666883	0.593447	0.593315	1.27938	0.922414	1.12322	0.57363	0.364608	0.499664	1.03908	0.905255	0.741678	0.819845	0.743303	1.29028	1.06326	RPA3270	50S ribosomal protein L10
orthoMCL0434	0.615385	0.72549	0.59375	0.571429	0.909091	0.8125	1.03448	0.5625	0.466667	0.716049	0.977273	0.487179	0.769231	0.784615	0.615385	0.84375	0.5	RPA1159	putative tetraacyldisaccharide 4'-kinase
orthoMCL1652	0.413793	0.5	0.59375	0.444444	0.724138	0.5	0.833333	0.6	0.461538	0.5	0.785714	0.444444	0.666667	0.5625	0.451613	0.764706	0.517857	RPA2910	conserved hypothetical protein
orthoMCL2319	0.533333	0.428571	0.59375	0.625	0.714286	0.416667	0.857143	0.545455	1.25	0.555556	0.625	1.125	0.636364	0.625	0.75	0.928571	0.5	RPA1275	conserved hypothetical protein
orthoMCL2773	0.808824	0.708571	0.59375	0.675258	0.726415	0.637838	0.738562	0.632258	0.509804	0.62963	0.666667	0.626943	0.905263	0.563319	0.71028	0.824427	0.459854	RPA3944	conserved hypothetical protein
orthoMCL1116	0.638889	0.8125	0.593985	0.689189	0.843137	0.922535	1.12941	0.608	0.35443	0.689189	1.65517	0.493506	0.696629	0.764706	0.627907	1.02857	0.529661	RPA0208	possible intracellular septation protein (ispZ family)
orthoMCL0797	0.597403	0.629032	0.594059	0.682692	0.785714	0.701031	0.72449	0.663043	0.53012	0.606838	0.595506	0.573913	0.728972	0.574627	0.695312	0.807229	0.604396	RPA2674	quinone oxidoreductase
orthoMCL2899	0.649123	0.814286	0.594203	0.727273	0.771429	0.522388	0.797619	0.711864	0.625	0.894737	0.670886	0.578947	1.05	0.698795	0.810811	0.757143	0.606383	RPA2561	polar amino acid ABC transport permease protein aapQ-1
orthoMCL1205	0.678571	0.655172	0.595238	0.684211	0.956522	0.612903	0.709677	0.730769	0.62069	0.774194	0.727273	0.724138	0.833333	0.714286	0.758621	0.73913	0.555556	RPA3832	putative diguanylate cyclase (GGDEF) with PAS/PAC domain
orthoMCL4897	0.55	1	0.595761	0.811499	1	0.59596	1	0.706242	1	0.548154	1	0.572561	0.781081	1	1	0.95373	1	RPA4055	hypothetical protein
orthoMCL0113	0.567742	0.755319	0.596491	0.376238	0.956522	1.20833	1.08475	0.4875	0.457143	0.454183	1.72917	0.99115	0.523179	0.628205	0.536697	0.981366	0.980198	RPA0035	putative phenylalanine-tRNA ligase beta chain
orthoMCL2703	0.575	0.695652	0.597222	1.03175	1.07407	1.20455	0.686567	0.741935	0.826087	0.857143	0.786517	2.7931	0.761905	0.402985	1.22222	0.605263	0.305556	RPA3029	conserved hypothetical protein
orthoMCL0565	0.735537	0.673729	0.597315	0.781915	0.992188	0.495327	0.5	0.512987	0.4	1.12727	0.544118	0.464286	0.88764	1.0473	0.861789	0.689956	0.514286	RPA2509	hypothetical protein
orthoMCL3203	1.36486	0.440397	0.5978	0.588907	0.837576	0.590267	1.32213	0.364055	0.258017	0.618993	0.5	0.183099	0.84284	0.839572	2.33442	0.281787	0.822989	RPA1928	ferredoxin-like protein [2Fe-2S]
orthoMCL0067	0.8	0.565217	0.6	0.857143	0.9375	1.07692	0.842105	0.8	0.588235	0.73913	0.6	1	1	0.793103	1.07692	0.888889	0.7	RPA0380	possible oxidoreductase similar to formate dehydrogenase and cbbBc of R. eutropha.
orthoMCL0320	0.722222	0.584615	0.6	0.642857	0.666667	1.17949	0.5875	0.580645	0.652174	0.648649	0.655172	0.694915	0.818182	0.716418	0.714286	0.775701	0.473684	RPA3844	possible glutathione-regulated potassium-efflux system protein kefB
orthoMCL0421	0.625	0.692308	0.6	0.75	0.7	0.714286	0.666667	0.833333	0.636364	0.611111	0.7	0.642857	0.526316	0.875	1	0.7	0.8	RPA1405	putative urea amidolyase
orthoMCL0422	0.615385	0.608696	0.6	0.526316	0.75	0.764706	0.636364	0.461538	0.5	0.551724	0.55	0.56	0.678571	0.647059	0.705882	0.48	0.818182	RPA1406	conserved hypothetical protein
orthoMCL0427	0.818182	0.666667	0.6	0.785714	0.857143	0.923077	0.538462	0.666667	0.777778	0.75	0.75	0.727273	0.818182	0.636364	0.777778	0.714286	0.714286	RPA1412	putative fatty-acid--CoA ligase
orthoMCL0516	0.75	0.657895	0.6	0.875	0.885714	1.18519	0.809524	0.7	0.72	0.689655	0.68	0.761905	0.869565	0.588235	0.823529	0.9	0.444444	RPA4460	putative flavocytochrome C sulfide dehydrogenase, flavoprotein subunit
orthoMCL0640	0.625	0.75	0.6	0.583333	1	0.875	0.75	0.857143	0.75	0.818182	0.75	0.875	0.9	0.777778	0.857143	1	0.7	RPA4304	conserved hypothetical protein
orthoMCL0854	0.651515	0.538462	0.6	0.702128	0.705882	0.757576	0.652778	0.622222	0.561644	0.630137	0.614286	0.674157	0.888889	0.547619	0.661017	0.737705	0.591549	RPA1537	Bacteriophytochrome, apparent pseudogene, frameshifted
orthoMCL0870	0.65625	0.632184	0.6	0.596491	0.773585	1.05607	0.651515	0.643836	0.392157	0.647059	0.813953	0.319444	0.666667	0.566667	0.598131	0.941176	0.283333	RPA2588	Protein of unknown function UPF0083
orthoMCL0914	0.625	0.666667	0.6	0.709677	0.923077	0.692308	0.785714	0.592593	0.684211	0.592593	0.647059	0.6	0.791667	0.68	0.615385	0.611111	0.842105	RPA1696	conserved hypothetical protein
orthoMCL0916	0.5	0.631579	0.6	0.7	0.8	0.818182	1	0.538462	0.75	0.545455	0.75	0.6	0.777778	0.666667	0.75	0.75	0.571429	RPA1699	putative acyl-CoA dehydrogenase
orthoMCL0951	0.676923	0.746835	0.6	0.647887	0.6	0.982456	1.18421	0.721311	0.634146	0.661017	0.824561	0.606061	0.661765	0.696429	0.678571	1.11628	0.519481	RPA1118	putative tolR protein, uptake of enterochelin
orthoMCL1581	0.44898	0.73913	0.6	0.727273	0.512821	0.428571	0.384615	0.862069	0.748836	1	0.756098	0.530303	0.594595	1.05882	0.7	0.488889	0.578947	RPA2410	putative urea/short-chain amide transport system substrate-binding protein
orthoMCL1607	0.777778	0.658537	0.6	0.595238	0.65	0.631579	0.714286	0.538462	0.571429	0.636364	0.355556	0.941176	0.475	0.607595	0.569231	0.673913	0.683333	RPA1101	putative cytidine deaminase
orthoMCL1708	0.833333	0.636364	0.6	0.692308	0.818182	1.15385	0.588235	0.5625	0.8	0.5625	0.642857	0.823529	0.882353	0.764706	0.866667	0.909091	0.8	RPA2036	possible transcriptional regulator, GntR family
orthoMCL1783	0.75	0.6	0.6	0.777778	0.857143	1.28571	0.844444	0.625	0.666667	0.75	0.666667	1	0.875	0.6	0.857143	0.714286	0.5	RPA3736	putative phosphate transport system substrate-binding protein
orthoMCL1864	0.75	0.777778	0.6	0.777778	0.857143	1.14286	0.888889	0.625	1	0.818182	0.714286	0.538462	0.818182	0.727273	0.75	1	0.7	RPA4553	putative acyl-CoA dehydrogenase
orthoMCL2518	0.538462	0.666667	0.6	0.533333	0.785714	0.923077	1.23529	0.642857	0.6875	0.636364	1	0.714286	0.612903	0.666667	0.5	0.842105	0.576923	RPA3207	conserved hypothetical protein
orthoMCL2615	0.588235	0.6	0.6	0.333333	1	0.434783	1	0.458333	0.833333	0.636364	0.875	0.666667	0.7	0.5	0.6	0.727273	0.538462	RPA1792	putative branched-chain amino acid transport system ATP-binding protein
orthoMCL2678	0.785714	0.636364	0.6	1.21429	0.818182	1	0.8	0.75	0.857143	0.777778	0.588235	0.692308	0.666667	0.588235	0.666667	0.888889	0.5	RPA3469	probable permease protein of sugar ABC transporter
orthoMCL2681	0.733333	0.6875	0.6	0.526316	0.782609	0.5	0.666667	0.65	0.714286	0.541667	0.619048	0.611111	0.636364	0.607143	0.6	0.8125	0.583333	RPA3466	3-ketoacyl-CoA thiolase
orthoMCL2879	0.727273	0.818182	0.6	0.666667	1	1.2	0.727273	0.666667	0.75	0.727273	0.9	0.9	0.6	1	0.727273	0.75	0.833333	RPA2055	possible RND divalent metal cation efflux membrane fusion protein CzcB precursor
orthoMCL2929	0.777778	0.545455	0.6	0.583333	1.2	0.6	0.769231	0.6	0.625	1	1	0.9	0.583333	0.857143	0.636364	0.777778	0.615385	RPA4285	Nitroreductase family
orthoMCL3033	0.727273	0.466667	0.6	0.75	1	0.888889	0.884615	0.714286	0.5	0.818182	0.952381	0.692308	0.826087	0.78125	0.916667	1	0.346154	RPA3936	conserved hypothetical protein
orthoMCL3157	0.677419	0.648649	0.6	0.826087	0.9	0.714286	1.11111	0.434783	0.390244	0.694444	1.36538	0.428571	0.611111	1.1875	0.631579	1.31481	0.435028	RPA0174	putative dinucleoside polyphosphate hydrolase (AP4A pyrophosphatase) (invasion protein A, NUDIX family hydrolase, NUDH subfamily.
orthoMCL3437	0.875	0.625	0.6	0.888889	0.857143	1	1	0.625	0.777778	0.777778	0.666667	0.636364	1.14286	0.636364	0.888889	0.857143	0.6	RPA2474	possible o-linked GlcNac transferase
orthoMCL3438	0.740741	0.571429	0.6	0.709677	0.7	0.894737	0.722222	0.565217	0.892857	0.53125	0.681818	0.657895	0.821429	0.8	0.666667	0.578947	0.814815	RPA2475	TfoX, N-terminal
orthoMCL3592	0.617647	0.517241	0.6	0.529412	0.821429	0.733333	0.736842	0.575758	0.423077	0.65625	1	0.304348	0.628571	0.551724	0.58	0.90625	0.25641	RPA0221	malonyl CoA synthetase
orthoMCL3619	0.875	0.777778	0.6	1.14286	0.888889	0.833333	0.857143	0.833333	0.7	0.857143	0.75	0.8	1	0.833333	1.07692	0.888889	0.625	RPA3841	hypothetical protein
orthoMCL3622	0.6	0.545455	0.6	0.6	0.875	1	0.714286	0.857143	0.6	0.833333	0.727273	1.37037	1.21053	0.8	0.583333	0.928571	0.466667	RPA3838	Protein of unknown function UPF0060
orthoMCL3767	0.478261	0.525	0.6	0.657895	0.682927	0.605263	0.55	0.555556	0.480769	0.355556	0.586207	0.492063	0.571429	0.415385	0.463415	0.75	0.327586	RPA3046	conserved hypothetical protein
orthoMCL3896	1	0.714286	0.6	1	1	1	0.75	1.33333	1	0.8	1	1.33333	1	0.75	1.25	0.8	1	RPA0637	hypothetical protein
orthoMCL4174	0.566038	0.511111	0.6	0.507692	0.633333	0.567164	1	0.615385	0.538462	0.470588	0.703704	0.576923	0.627907	0.5	0.62963	0.736842	0.636364	RPA3202	conserved hypothetical protein
orthoMCL4268	0.941176	0.571429	0.6	0.818182	0.857143	0.9	0.85	0.8125	0.695652	0.647059	0.555556	0.538462	0.846154	1	0.95	0.583333	0.708333	RPA1925	putative transmembrane protein
orthoMCL4465	0.857143	1	0.6	0.75	0.777778	0.75	0.9	0.571429	0.777778	0.75	1	0.636364	1	0.888889	0.727273	0.857143	1	RPA1399	putative transport system ATP-binding protein
orthoMCL0494	1.1875	0.920635	0.60076	0.858025	0.657778	0.748201	0.866667	0.669565	0.25	0.72541	0.563636	0.279412	0.789474	0.861635	1.41497	0.655405	0.621212	RPA2465	sufC, related to ABC transporter ATP-binding protein
orthoMCL2600	0.535032	0.538961	0.601504	0.569697	0.691667	0.364865	0.775281	0.530387	0.4375	0.634483	0.790123	0.634146	0.683761	0.828571	0.524752	0.766234	0.625	RPA2864	dihydrolipoamide acetyltransferase
orthoMCL1642	0.383234	0.416185	0.60199	0.53719	0.47343	0.486264	0.5	0.29386	0.242424	0.256944	0.377551	0.197861	0.565517	0.36036	0.448	0.318436	0.11353	RPA3956	ferredoxin
orthoMCL1303	0.933437	0.546284	0.602184	0.731444	0.448232	0.245243	0.940816	0.389153	0.359833	0.622195	0.454386	0.450501	0.808099	0.868159	2.62366	0.154028	0.717687	RPA4625	NifZ domain
orthoMCL3655	0.655172	0.772727	0.603448	0.707317	0.631579	0.939394	0.745763	0.7	0.933333	0.690476	0.527778	0.964286	0.833333	0.607143	0.774194	0.605263	0.509434	RPA3635	6-phosphogluconate dehydrogenase
orthoMCL4143	0.633663	1.29231	0.603448	0.55	1.10345	0.574468	1	0.5	0.711538	0.634146	1.03571	0.94186	0.693878	0.457627	0.347107	1.5	1.36145	RPA2344	conserved unknown protein
orthoMCL2962	0.704545	0.545455	0.603774	0.938272	0.853659	1.18421	0.756098	0.574074	0.4375	0.65	1.03571	0.292308	0.847826	0.568182	0.926829	1.69565	0.212598	RPA0866	putative nucleoside diphosphate kinase regulator
orthoMCL3268	1.04167	0.75	0.603774	0.810811	1	1.4	0.764706	1.11111	0.941176	0.933333	0.733333	1.10714	1	1.11111	0.857143	0.833333	1	RPA4661	putative trehalose-6-phosphate phophatase, biosynthetic
orthoMCL3000	0.5625	0.636364	0.604167	0.714286	0.577778	0.55814	0.805556	0.431373	0.333333	0.545455	0.410256	0.367347	0.702128	0.358491	0.361702	0.688889	0.22093	RPA0823	Apple domain:N/apple PAN
orthoMCL0755	0.609756	0.549356	0.604348	0.581522	0.780488	0.568182	0.882353	0.60199	0.396552	0.678049	0.680556	0.592593	0.766304	0.551136	0.438462	0.608108	0.448413	RPA2721	hypothetical protein
orthoMCL3104	0.596491	0.545455	0.604478	0.361809	0.593496	0.284404	0.627706	0.423729	0.27451	0.426667	0.282723	0.359551	0.538462	0.827434	0.533333	0.705128	0.180412	RPA1007	possible 2,3-dihydroxyphenylpropionate 1,2-dioxygenase
orthoMCL2131	0.416667	0.517241	0.604651	0.486486	0.645161	0.828571	0.8	0.52381	0.666667	0.488372	0.655172	0.589286	0.675676	0.44	0.7	0.772727	0.373494	RPA1072	conserved hypothetical protein
orthoMCL3640	0.629056	0.6459	0.604651	0.324763	0.930832	0.579622	1.3748	0.392327	0.404008	0.252997	0.891094	1.44331	0.451692	0.671505	0.630032	1.3	0.831878	RPA3238	50S ribosomal protein L5
orthoMCL2393	0.588785	0.724138	0.605042	0.626168	0.593985	0.422222	0.740385	0.666667	0.62	0.598639	0.623762	0.635036	0.744828	0.885417	0.794118	0.679612	0.802083	RPA2938	NADH-ubiquinone dehydrogenase chain M
orthoMCL3677	0.759076	1.0684	0.605166	0.576052	1.0166	0.686111	0.74717	0.733564	0.902439	1.42643	0.843478	0.876506	1.08756	0.990291	1.07576	0.740139	1.22857	RPA3659	DUF176
orthoMCL5276	1.38889	1	0.605263	1	1	1.66667	1	1.05882	1	1	1	1	1	1	1	1.07692	1	RPA4096	possible multidrug efflux membrane fusion protein mexE
orthoMCL3783	0.518072	0.690141	0.605634	0.594937	0.698413	0.696203	0.78125	0.703125	0.425926	0.578313	1.01724	0.61157	0.647059	0.619718	0.527473	0.795699	0.419355	RPA3065	pyridoxal phosphate biosynthetic protein PdxA
orthoMCL3696	0.797753	0.616667	0.605863	0.655303	0.808081	0.882927	0.904306	0.637363	0.802326	0.70303	0.628141	0.695946	0.702918	0.790909	0.753846	0.875776	0.828897	RPA3679	possible pilus assembly protein cpaD
orthoMCL0458	0.935484	0.461538	0.606061	0.603448	0.666667	0.923077	1	0.666667	0.375	0.828571	0.763158	0.423077	0.857143	0.8125	0.772727	0.866667	0.657143	RPA1128	conserved hypothetical protein
orthoMCL1777	0.655172	0.545455	0.606061	0.518519	0.806452	0.875	0.489796	0.6	0.555556	0.612245	0.583333	0.487179	0.765957	0.486486	0.828571	0.863636	0.434783	RPA0812	putative transmembrane protein
orthoMCL2499	0.636364	0.655172	0.606061	0.575758	0.769231	0.516129	0.650794	0.407407	0.52	0.941176	0.416667	0.586957	0.717949	0.409639	0.85	0.5	0.54717	RPA1487	conserved hypothetical protein
orthoMCL4004	0.675	0.9375	0.606383	0.633803	0.916667	0.862069	1.07143	0.605042	1	0.559322	0.71875	0.730769	0.803279	0.772727	0.907143	0.703704	1	RPA0430	hydrogen peroxide-inducible transcriptional regulator OxyR, LysR family
orthoMCL3586	0.804167	0.592727	0.606452	0.783784	0.93299	0.771845	0.759312	0.632075	0.333333	0.625954	0.897436	0.550898	0.836066	0.566667	0.939394	1.03065	0.451087	RPA3489	conserved hypothetical protein
orthoMCL1223	0.727273	0.704225	0.607143	0.666667	0.747664	0.671642	0.785714	0.56338	0.861538	0.615385	0.613333	0.645455	0.735294	0.544554	0.644737	0.780822	0.636364	RPA2752	possible succinoglycan biosynthesis transport protein exoP
orthoMCL1810	0.571429	0.5	0.607143	0.361111	1.38889	0.636364	1.29412	0.631579	0.5	0.6	0.772727	1.12903	0.85	1.13636	1.09091	0.727273	0.92	RPA0718	cobyric acid synthase
orthoMCL1914	0.645833	0.604651	0.607143	0.464789	0.78481	0.568966	0.823529	0.632653	0.313953	0.575	0.77907	0.360656	0.540541	0.520548	0.508772	0.618182	0.392405	RPA0460	putative esterase
orthoMCL2024	0.814815	0.619048	0.607143	0.793103	1.0625	0.857143	0.75	0.85	0.642857	0.9	0.75	0.458333	0.947368	0.695652	0.947368	0.857143	0.4	RPA3121	putative alginate o-acetyltransferase AlgI
orthoMCL2364	0.428571	0.583333	0.607143	0.4	0.555556	0.909091	0.714286	0.8125	0.875	0.714286	0.7	2.6	0.666667	0.454545	0.538462	0.583333	0.416667	RPA2158	hypothetical protein
orthoMCL4154	0.548	1.18519	0.607143	0.584906	0.895833	0.40625	1	0.22449	0.883929	0.368421	0.594595	2.03053	0.370968	0.516279	0.343373	1.05556	1.52809	RPA2357	cystathionine gamma-lyase
orthoMCL3072	0.382353	0.313433	0.607527	0.396341	0.461538	0.480769	0.584615	0.230088	0.457143	0.164773	0.461538	0.328767	0.382716	0.309524	0.419048	0.428571	0.380952	RPA0901	DUF81
orthoMCL1651	0.536585	0.699187	0.607656	0.464646	0.659091	0.652482	0.738462	0.389313	0.374302	0.417004	0.815068	0.431818	0.579186	0.448763	0.512077	0.831858	0.481928	RPA2911	acyl-acyl carrier protein-UDP-N-acetylglucosamine O-acyltransferase
orthoMCL3549	0.685622	0.361339	0.608	0.751037	0.796188	1.4732	0.959128	0.492911	0.42439	0.595	0.795511	1.01458	0.671053	0.707135	0.827534	0.649269	0.753994	RPA4473	conserved hypothetical protein
orthoMCL1133	0.588235	0.657143	0.608696	0.56	1	0.684211	0.851852	0.47619	0.695652	0.464286	0.7	0.75	0.636364	0.567568	0.581395	0.944444	0.571429	RPA4360	DUF152
orthoMCL1259	0.733333	0.538462	0.608696	0.666667	0.785714	0.8	0.592593	0.590909	0.833333	0.666667	0.625	0.6	0.611111	0.758621	0.666667	0.5	0.75	RPA2795	Protein of unknown function UPF0001
orthoMCL2399	0.627119	0.757576	0.608696	0.655738	0.597403	0.659574	1	0.576087	0.5	0.724138	0.761905	0.603604	0.701923	0.824324	0.680412	0.857143	0.587719	RPA2944	NADH-ubiquinone dehydrogenase chain G
orthoMCL3073	0.5	0.3125	0.608696	0.5	0.761905	0.769231	0.761905	0.538462	0.4375	0.521739	0.590909	0.483871	0.521739	0.708333	0.611111	0.588235	0.695652	RPA0900	probable Rht family transporter, amino acid efflux
orthoMCL3099	1.6087	0.265625	0.608696	0.9	0.439394	1.11111	2.91667	0.298969	0.6875	0.660714	0.271429	0.265957	0.675	0.571429	0.78125	0.366667	1.375	RPA1001	conserved hypothetical protein
orthoMCL0522	0.783784	0.769231	0.609756	0.714286	1	0.72549	0.52	0.405405	0.423077	0.6875	0.733333	0.463415	0.774194	0.660377	0.807692	1.13333	0.375	RPA1624	conserved hypothetical protein
orthoMCL3793	0.333333	0.457143	0.610169	0.373494	0.545455	0.597222	0.591549	0.491228	0.42029	0.201835	0.680556	0.47619	0.35	0.402174	0.378788	0.690909	0.424528	RPA0289	conserved hypothetical protein
orthoMCL3811	0.766667	0.650794	0.610169	0.653846	0.925	0.756098	0.583333	0.766667	0.577778	0.62069	0.591837	0.59322	0.685185	0.735294	0.836364	0.8125	0.473684	RPA0136	methyl-accepting chemotaxis receptor/sensory transducer
orthoMCL2022	0.573276	0.518135	0.610526	0.548589	0.7343	0.70339	0.935484	0.631579	0.611111	0.600823	0.763033	0.571429	0.727273	0.773148	0.458015	0.659341	0.701389	RPA3119	DUF205
orthoMCL0040	0.765517	0.632432	0.611111	0.610619	0.730769	0.817757	0.795455	0.612676	0.740113	0.644788	0.677632	0.662037	0.703125	0.628713	0.703704	0.654206	0.637255	RPA0279	possible FtsK/SpoIIIE family
orthoMCL1472	0.6875	0.666667	0.611111	0.571429	0.777778	0.681818	0.722222	0.529412	0.564103	0.625	0.586207	0.653846	0.636364	0.709091	0.864865	1.04348	0.583333	RPA4832	putative dienelactone hydrolase
orthoMCL1602	0.75	0.576923	0.611111	0.8	0.888889	1.28571	1	0.647059	1.11765	0.555556	0.875	1.125	0.75	0.888889	0.75	0.818182	0.818182	RPA2440	Cation efflux protein
orthoMCL1797	0.688889	0.734694	0.611111	0.754717	0.75	0.782609	0.755556	0.714286	0.837838	0.625	0.825	0.758621	0.641509	0.729167	0.629032	0.794118	0.642857	RPA0874	conserved hypothetical protein
orthoMCL1928	0.53125	0.705882	0.611111	0.404255	0.65	0.421053	0.571429	0.7	0.64	0.421053	0.59375	0.630435	0.527778	0.584906	0.416667	0.425	0.645161	RPA0481	putative acyl-CoA dehydrogenase
orthoMCL2486	0.631579	0.615385	0.611111	0.666667	0.695652	0.304348	0.425926	0.5	0.521739	1.11538	0.666667	0.5	0.645161	1.35714	0.888889	0.6	0.6	RPA1469	possible glutamyl-tRNA (Gln) amidotransferase subunit A
orthoMCL2924	0.684211	0.793939	0.611111	0.616279	1.08333	0.551181	0.698413	0.672269	0.319018	0.558442	1.01802	0.739437	0.971014	0.705882	0.722892	1.03774	0.346405	RPA4290	conserved hypothetical protein
orthoMCL3657	0.833333	0.916667	0.611111	0.857143	0.85	0.714286	0.809524	1	0.933333	1.125	0.916667	0.818182	1.125	0.647059	0.9375	0.857143	0.666667	RPA3637	putative 6-phosphogluconolactonase
orthoMCL4353	0.578947	0.6	0.611111	0.48	0.818182	0.6875	0.916667	0.421053	1	0.75	1	1	0.909091	0.75	0.714286	0.666667	0.714286	RPA3258	conserved hypothetical protein
orthoMCL3246	0.614286	0.818681	0.61157	0.559211	0.905172	0.701149	1.12264	0.677686	0.46087	0.640719	1.11594	0.56213	0.646341	0.647059	0.60733	0.900826	0.664975	RPA2655	beta-(1-3)-glucosyl transferase
orthoMCL1263	0.943396	1	0.61194	0.819672	1.025	0.774194	0.87037	0.666667	0.865672	0.876404	0.744186	0.803571	0.873239	0.982759	0.710145	1.03947	1.38095	RPA2799	putative pyridoxamine kinase
orthoMCL2791	0.669643	0.459302	0.612245	0.513699	0.987013	0.5	0.575472	0.44086	0.315385	0.456522	0.465116	0.29078	0.549505	0.651613	0.572581	0.633333	0.311024	RPA1777	DUF35
orthoMCL3909	0.469388	0.516667	0.612245	0.52459	0.590909	0.403846	0.411765	0.571429	0.276596	0.34375	0.510204	0.328947	0.435897	0.45283	0.384615	0.543478	0.339286	RPA3500	fumarate hydratase C
orthoMCL1187	0.618321	0.384211	0.612676	0.530726	0.6875	0.359375	0.633028	0.508065	0.394958	0.494253	0.471074	0.313869	0.597403	0.454545	0.663793	0.648649	0.438889	RPA3807	putative permease of ABC transporter (high-affinity branched-chain amino acid transport)
orthoMCL1232	0.65	0.988095	0.612903	0.76087	1.32432	1	0.801587	0.793103	0.645833	0.714286	0.821429	0.732759	0.909091	1.18072	0.690909	1.29851	0.782609	RPA2762	conserved hypothetical protein
orthoMCL1480	0.459459	0.567568	0.612903	0.469388	0.842105	0.4	0.460317	0.434783	0.54717	0.465116	0.592593	0.525	0.571429	0.435294	0.42	0.547619	0.372093	RPA4823	putative long-chain-fatty-acid-CoA ligase
orthoMCL2293	0.95	1.27273	0.612903	0.547619	1.125	1	0.870968	0.875	1.04348	1.16667	0.736842	1.17857	1.2	1.1875	1.06818	1	1.17241	RPA1245	conserved hypothetical protein
orthoMCL3031	0.73913	0.583333	0.612903	0.74359	0.75	0.666667	0.716981	0.666667	0.774194	0.592593	0.764706	0.603448	0.72973	0.517241	0.679487	0.615385	0.621622	RPA3433	possible salicylate hydroxylase
orthoMCL4276	0.866667	1.12121	0.612903	0.928571	0.977778	1.1	0.75	0.826087	0.702703	0.870968	0.862069	0.777778	0.810811	1	0.818182	1.0303	0.488372	RPA1992	possible NtrR protein
orthoMCL2259	0.44586	0.430168	0.613497	0.454545	0.655172	0.60177	0.559671	0.521008	0.283019	0.465116	0.825	0.4	0.465753	0.637363	0.881356	0.522936	0.402299	RPA0605	nitrogen regulatory protein PTSI(NTR)
orthoMCL0834	0.535714	0.487805	0.613636	0.617021	0.682927	0.404494	0.538462	0.530303	0.534884	0.5	0.578947	0.410714	0.508197	0.671875	0.65	0.588235	0.359375	RPA1514	putative coproporphyrinogen III oxidase precursor
orthoMCL2144	0.641509	0.677966	0.613636	0.483871	0.859649	0.890909	0.850575	0.510638	1	0.515152	1.25	1.01429	0.6875	0.658824	0.580357	1.29545	0.518072	RPA1053	nicotinate-mononucleotide pyrophosphorylase
orthoMCL2368	0.603774	0.508197	0.613636	0.709677	0.821429	0.6	0.65493	0.622642	0.463415	0.571429	0.72	0.575758	0.888889	0.639535	0.816667	0.62766	0.736842	RPA2154	putative acyltransferase
orthoMCL0819	0.57197	0.670068	0.614108	0.468153	0.939597	1.0221	0.924107	0.516364	0.540541	0.483871	1.13174	0.758308	0.581522	0.75	0.591346	1.10046	0.832787	RPA3268	RNA polymerase beta subunit
orthoMCL1434	0.521127	0.564444	0.614286	0.672727	0.680851	0.722543	0.659794	0.492857	0.311927	0.384615	0.555556	0.242574	0.628319	0.441441	0.495868	0.915888	0.231454	RPA2021	3-hydroxymyristoyl-acyl carrier protein dehydratase
orthoMCL1543	0.681818	0.714286	0.615079	0.51	0.934307	0.781095	0.894309	0.592275	0.461039	0.510563	0.993506	0.367521	0.547945	0.578947	0.543726	1.00662	0.465995	RPA4749	electron transfer flavoprotein alpha-subunit, (ETFLS)
orthoMCL0080	0.538462	0.806452	0.615385	0.5	0.714286	0.785714	0.785714	0.5	0.62069	0.552632	1.1	0.703704	0.764706	0.761905	0.592593	0.909091	0.538462	RPA0595	conserved hypothetical protein
orthoMCL0293	0.55914	0.647887	0.615385	0.300699	1	0.324561	1.59195	0.40796	1.35294	0.35	1.52778	0.690909	0.316547	0.737705	0.378571	1.14773	0.431138	RPA3295	possible branched-chain amino acid ABC transporter, permease protein
orthoMCL0633	0.684211	0.657143	0.615385	1.04082	0.84	0.953488	0.746988	0.75	0.75	0.589286	0.589286	0.655172	0.75	0.657895	0.886364	0.686275	0.824561	RPA4313	putative acetyltransfersase
orthoMCL0822	0.722222	0.47619	0.615385	0.458333	1.14286	0.6875	0.75	0.6	0.7	0.421053	0.857143	0.588235	0.578947	0.466667	0.647059	1.07143	0.55	RPA3271	putative D-isomer specific 2-hydroxyacid dehydrogenase
orthoMCL1586	0.777778	0.636364	0.615385	1.125	0.769231	0.875	0.692308	0.875	0.873733	1	0.857143	0.769231	0.75	0.846154	1	0.75	0.555556	RPA2416	Nitrilase/cyanide hydratase and apolipoprotein N-acyltransferase
orthoMCL1765	0.583333	0.6875	0.615385	0.625	0.75	0.916667	0.5	0.545455	0.666667	0.45	0.642857	0.478261	0.777778	0.62963	0.529412	0.5625	0.52381	RPA0800	putative cation efflux pump, DNA-damage-inducible protein
orthoMCL1767	0.727273	0.818182	0.615385	0.75	1	0.818182	0.692308	0.666667	0.777778	0.727273	0.833333	0.666667	0.888889	0.7	0.777778	0.857143	0.7	RPA0802	possible DNA ligase
orthoMCL2189	0.909091	0.526316	0.615385	0.571429	1.8	0.583333	1.9	0.642857	0.75	0.727273	0.666667	0.875	0.888889	1.77778	1.66667	1.5	0.529412	RPA2081	possible Fe ABC Transporter
orthoMCL2492	0.75	1.11111	0.615385	0.923077	1.1	1.5	0.727273	1.11111	0.857143	0.909091	0.764706	0.6875	1	1	1.2	1.14286	1	RPA1477	putative permease protein
orthoMCL2677	0.583333	0.666667	0.615385	0.466667	1	0.529412	0.666667	0.5	1	0.555556	0.5	0.8	0.857143	0.45	0.454545	0.642857	0.545455	RPA3470	putative sugar uptake ABC transporter periplasmic solute-binding protein precursor
orthoMCL2682	0.461538	0.8	0.615385	0.533333	0.882353	0.733333	0.611111	0.583333	0.75	0.666667	0.6875	0.692308	0.833333	0.642857	0.75	1	0.533333	RPA3465	putative long-chain-fatty-acid CoA ligase
orthoMCL3145	0.476636	0.527778	0.615385	0.614035	0.733333	0.762295	0.788618	0.607143	0.427419	0.450704	0.583333	0.47973	0.657407	0.478528	0.566434	0.8	0.319392	RPA0162	possible GTP-binding proteins
orthoMCL3350	0.727273	0.681818	0.615385	0.533333	0.857143	0.466667	0.666667	0.692308	0.75	0.666667	0.875	0.666667	0.692308	0.782609	0.642857	0.818182	0.315789	RPA1419	possible transport system permease protein
orthoMCL3746	0.666667	0.588235	0.615385	0.833333	0.888889	0.642857	0.75	0.625	0.692308	0.777778	0.666667	0.533333	0.818182	0.6875	0.727273	0.7	0.470588	RPA0106	possible branched-chain amino acid transport system substrate-binding protein
orthoMCL3878	0.847243	0.5625	0.615385	0.692308	0.833333	0.722222	0.555556	0.833333	0.666667	0.6	0.636364	0.631579	0.421053	0.7	0.636364	0.785714	0.391304	RPA0658	benzoyl-CoA reductase subunit
orthoMCL4005	0.454545	0.642857	0.615385	0.692308	0.875	0.909091	0.666667	0.6	0.538462	0.375	0.666667	0.45	0.642857	0.428571	0.5625	0.727273	0.257143	RPA0003	putative RecF protein
orthoMCL4399	0.75	0.818182	0.615385	0.833333	0.769231	0.833333	1	1	1	0.8	0.583333	0.909091	0.888889	0.727273	0.833333	0.888889	0.625	RPA1456	nitric-oxide reductase subunit B
orthoMCL4486	0.4375	0.588235	0.615385	0.473684	0.909091	0.846154	1	0.7	0.642857	0.555556	1	0.55	1.14286	1	0.777778	0.857143	0.6	RPA2400	conserved hypothetical protein
orthoMCL4563	0.666667	0.8	0.615385	0.846154	0.833333	0.846154	1	0.470588	0.818182	1.09091	1	0.76	0.833333	0.8	1	1	0.7	RPA1320	conserved hypothetical protein
orthoMCL1460	0.641791	0.657658	0.616279	0.644444	0.7	0.708333	0.714286	0.505882	0.590164	0.555556	0.730769	0.549618	0.566038	0.575163	0.623656	0.637255	0.534247	RPA4076	transcriptional regulator, LysR family
orthoMCL5592	0.571429	1	0.616667	0.962963	1	0.755556	1	0.682927	1	1	1	1	1	1	1	1	1	RPA2209	ParB-like nuclease
orthoMCL0287	0.76	0.909091	0.617647	0.62069	0.925926	0.653846	1	0.307692	0.512821	0.630435	1.24	0.944444	0.609756	0.823529	0.672131	0.880952	0.71875	RPA1922	CycL cytochrome C-type biogenesis protein
orthoMCL2227	0.571429	0.487179	0.617647	0.567568	0.6875	0.861111	0.730159	0.607143	0.415094	0.609756	0.690476	0.466667	0.783784	0.553846	0.694444	0.939394	0.475	RPA0924	possible cyclopropane-fatty-acyl-phospholipid synthase
orthoMCL2907	0.724771	0.785714	0.617647	0.675676	1.22449	0.794118	1.05	0.775862	0.269231	0.702128	1.29167	0.340659	0.698413	0.8	0.807692	1.09259	0.4375	RPA1838	putative 2-amino-4-hydroxy-6-hydroxymethyldihydropteridine pyrophosphokinase
orthoMCL0239	0.548387	0.642857	0.619048	0.571429	0.724138	0.827586	0.75	0.608696	0.611111	0.472222	0.611111	0.655738	0.64	0.527778	0.605263	0.6	0.644444	RPA2135	sensor histidine kinase with a response regulator receiver domain
orthoMCL0989	0.785714	0.444444	0.619048	0.733333	0.642857	0.785714	0.727273	0.666667	0.714286	0.4375	0.521739	0.571429	0.466667	0.52381	0.7	0.611111	0.6	RPA4195	putative hydrolase
orthoMCL1272	0.578947	0.5	0.619048	0.40625	0.733333	0.368421	0.666667	0.458333	0.545455	0.538462	0.888889	0.583333	0.44	0.589744	0.545455	0.625	0.578947	RPA4658	zinc-binding dehydrogenases (related to alcohol dehydrogenase, NADPH quinone oxidoreductase)
orthoMCL3259	0.741935	0.620253	0.619048	0.756757	0.923077	0.566667	0.64	0.736842	0.448276	0.645161	0.65	0.4375	0.6	0.705882	0.617647	0.9	0.372549	RPA4438	Chorismate mutase
orthoMCL3548	0.916667	0.375	0.619048	1	0.6	1.05556	1.125	0.55	0.466667	0.5	1	1	0.470588	0.6875	0.7	0.785714	1	RPA4472	putative c-type cytochrome biogenesis protein
orthoMCL3627	0.535755	0.616018	0.619414	0.474855	0.869565	0.7	0.936451	0.509298	0.415335	0.425308	0.849176	0.780267	0.584426	0.619318	0.771004	0.922687	1.05229	RPA3225	50S ribosomal protein L17
orthoMCL0399	0.5	0.636364	0.62	0.625	0.803571	0.918033	0.794521	0.591837	0.578947	0.652174	0.848485	0.567901	0.567901	0.547619	0.607143	0.767442	0.528736	RPA2172	putative oxidoreductase
orthoMCL1695	1.30769	1.61111	0.62	1.03571	1.2963	1.12121	1	1.44828	1.97297	1.77083	1.44068	1.41667	1.71795	1.83871	2.27273	1.22727	2.5	RPA3198	conserved hypothetical protein
orthoMCL3001	0.636364	0.6	0.62	0.689655	0.755102	0.666667	0.808511	0.512821	0.465116	0.659574	0.64	0.41791	0.694915	0.75	0.611111	0.891304	0.465116	RPA0822	gamma-glutamylcysteine synthetase
orthoMCL0356	0.703704	0.703704	0.62069	0.8	1.04762	0.658537	0.842105	0.68	0.416667	0.518519	0.8125	0.448276	0.818182	0.494845	0.772727	0.893617	0.333333	RPA3549	possible hydrolase
orthoMCL0538	1	0.692308	0.62069	0.689655	0.88	0.777778	1	0.464286	0.526316	0.842105	0.7	0.608696	0.85	0.666667	0.777778	0.85	0.695652	RPA1602	hypothetical protein
orthoMCL4269	0.757009	0.586538	0.621053	1.11236	0.78882	0.809524	1.07895	0.607477	0.541284	0.573099	0.583333	0.457983	0.962766	1	1.68919	0.548193	0.739583	RPA1926	possible transcriptional regulator, XRE family
orthoMCL0991	0.666667	0.531915	0.621622	0.674419	0.914286	0.742857	0.826087	0.486486	0.631579	0.480769	0.731707	0.548387	0.603448	0.595745	0.589286	0.714286	0.453125	RPA4193	pyruvate kinase
orthoMCL1711	0.703704	0.636364	0.621622	0.83871	0.666667	0.702703	0.7	0.8	0.681818	0.651163	0.590909	0.645161	0.821429	0.609756	0.941176	0.6	0.5	RPA2039	possible choline ABC transporter permease and substrate binding protein
orthoMCL2213	0.918367	0.892473	0.621951	0.933333	1.22222	1.05714	1.13613	0.703125	0.707692	0.985294	1	0.696078	0.82243	0.779221	0.697842	1	0.848101	RPA0942	conserved hypothetical protein
orthoMCL0919	0.390805	0.804878	0.622222	0.782609	0.647727	1.22131	0.62037	0.761905	0.467626	0.676923	1.22973	0.493902	0.691176	0.758242	0.540698	0.849057	0.526316	RPA3850	glycine cleavage system protein P
orthoMCL1939	0.521	0.644089	0.622896	0.622478	0.943284	1.17066	1.01437	0.667656	0.415335	0.634146	1.08496	0.429769	0.741214	0.620178	0.738506	0.947826	0.154867	RPA0493	50S ribosomal protein L28
orthoMCL1049	0.588542	0.637615	0.623529	0.596491	1.12295	0.905213	1.17763	0.630137	0.845238	0.694836	1.6	0.80625	0.682203	0.780142	0.578723	0.947137	0.725806	RPA2830	putative protein-export membrane protein secF
orthoMCL5120	0.514563	1	0.623932	0.664	1	0.834951	0.608696	0.64	1	1	1	0.573529	1	1	1	1	1	RPA2204	integrase
orthoMCL0009	0.714286	0.48	0.625	0.611111	0.785714	0.6875	0.625	0.588235	0.464286	0.571429	0.705882	0.59375	0.55	0.515152	0.466667	0.733333	0.681818	RPA1709	putative acyl-CoA dehydrogenase
orthoMCL0042	0.727273	0.571429	0.625	1	0.666667	0.636364	0.625	1.05263	0.642857	1.2	0.380952	0.625	0.714286	0.583333	0.636364	1	0.444444	RPA4447	conserved hypothetical protein
orthoMCL0182	0.833333	0.571429	0.625	0.6	0.615385	0.75	0.666667	0.375	0.6	0.5625	0.75	0.555556	0.75	0.454545	0.6	0.75	0.4	RPA3454	putative transmembrane transport protein, MFS family
orthoMCL0235	0.833333	0.714286	0.625	0.714286	0.8	0.857143	1	0.636364	0.666667	0.571429	0.833333	0.625	0.875	0.625	0.75	1	0.461538	RPA0949	putative multidrug efflux protein (NorM)
orthoMCL0368	0.677419	0.714286	0.625	0.586957	0.969697	1	1.13636	0.708333	0.733333	0.522727	1	0.711538	0.692308	0.764706	0.66	1.09091	0.666667	RPA1307	putative phosphatidylethanolamine-N-methyltransferase
orthoMCL0589	0.5	0.434783	0.625	0.529412	1	0.681818	0.666667	0.5	0.5	0.45	0.666667	0.466667	0.703704	0.46875	0.4	0.625	0.5625	RPA4490	conserved hypothetical protein
orthoMCL0935	0.813559	0.7625	0.625	0.564706	0.752941	1.05	0.988235	0.742424	0.759494	0.696721	0.610619	0.628788	0.690265	0.583333	0.627119	0.894118	0.569444	RPA3524	putative cell division protein FtsQ
orthoMCL1054	0.694444	0.513889	0.625	0.663551	0.546875	0.96875	0.736842	1.43902	0.447368	0.818182	0.512195	2.93258	0.75	1.4	0.833333	0.8	0.528302	RPA2825	conserved unknown protein
orthoMCL1096	0.857143	1	0.625	0.666667	1.5	1	1	0.833333	0.833333	1	1	0.75	0.666667	0.75	1	0.857143	0.5	RPA3765	putative phenylacetic acid degradation protein PaaD
orthoMCL1132	0.625442	0.72467	0.625	0.634831	0.956332	0.703629	0.634058	0.61859	0.197802	0.498567	0.713542	0.2125	0.84507	0.379845	0.766304	1.15862	0.158311	RPA4362	ribose-phosphate pyrophosphokinase
orthoMCL1567	0.8	0.666667	0.625	0.714286	0.833333	0.666667	1	0.666667	0.833333	0.857143	0.571429	0.666667	0.666667	0.714286	0.833333	0.8	0.555556	RPA2326	acetolactate synthase I
orthoMCL1569	0.666667	0.714286	0.625	0.833333	0.666667	0.857143	0.571429	0.625	0.857143	0.625	0.625	0.5	0.75	0.714286	0.857143	0.833333	0.714286	RPA2329	putative ABC transporter permease protein
orthoMCL1873	0.37931	1.225	0.625	0.457143	0.684211	0.791667	1.02439	0.53125	0.642857	0.478261	0.75	0.777778	0.611111	0.818182	0.418182	0.588235	0.944444	RPA4529	putative arsenate reductase
orthoMCL2143	0.738095	0.632653	0.625	0.493976	0.972973	0.620253	1.06383	0.491803	1.37037	0.52	1.53659	1.10656	0.647059	0.872727	0.567164	1.09524	0.837607	RPA1054	putative L-aspartate oxidase
orthoMCL2174	0.7	0.571429	0.625	0.6	0.888889	0.625	0.684211	0.833333	0.75	0.75	0.666667	0.466667	0.666667	0.368421	0.875	0.666667	0.454545	RPA2193	putative ABC transporter, perplasmic binding protein, branched chain amino acids
orthoMCL2427	0.57971	0.627451	0.625	0.817073	0.73913	0.915254	0.59633	0.590909	0.552632	0.466667	0.594203	0.507042	0.78	0.625	0.848485	0.540541	0.416667	RPA2109	two-component transcriptional regulator, LuxR family
orthoMCL2462	0.833333	0.75	0.625	0.714286	0.777778	1.16667	0.777778	0.714286	0.666667	0.833333	0.777778	0.909091	0.857143	0.857143	0.7	0.875	0.888889	RPA1435	alternative nitrogenase 3 beta chain
orthoMCL2625	0.555556	0.625	0.625	0.545455	1.11111	0.7	0.882353	0.7	0.875	0.666667	0.888889	0.6875	0.727273	0.466667	0.5	1	0.777778	RPA3304	putative 3-oxoacyl-acyl carrier protein reductase
orthoMCL2626	1	0.545455	0.625	1	0.714286	0.7	0.857143	0.5	0.833333	0.733333	0.8	0.545455	0.5	0.636364	0.692308	0.75	0.7	RPA3303	MaoC-like dehydratase
orthoMCL3169	0.432852	1.02778	0.625	1.08696	0.727273	0.944444	1.87113	0.6875	0.687943	0.708054	1.9	0.535117	0.807692	2.1201	0.478947	0.845	1.43	RPA0963	hydrogenase large chain
orthoMCL3343	0.645833	0.703125	0.625	0.775862	0.873563	1.34091	1	0.612245	0.916667	0.654545	0.842697	0.905512	0.909091	0.704545	0.819277	0.657143	0.674419	RPA3895	conserved hypothetical protein
orthoMCL3377	0.625	0.7	0.625	0.875	0.6875	1	0.714286	0.833333	0.75	0.666667	0.769231	0.7	1.14286	0.75	1	0.777778	0.777778	RPA0699	putative PhnD protein, phosphonate ABC transporter, periplasmic binding protein precursor
orthoMCL3546	0.625	0.294118	0.625	0.4	0.8	0.625	0.545455	0.5	0.416667	0.428571	0.7	0.666667	0.416667	0.391304	0.583333	0.384615	0.5	RPA4470	DUF336
orthoMCL3559	0.545455	0.529412	0.625	0.571429	0.6	0.5	0.5	0.388889	0.666667	0.538462	0.714286	0.636364	0.4	0.727273	0.733333	0.636364	0.342105	RPA4483	methyl-accepting chemotaxis sensory transducer
orthoMCL3564	0.909091	0.754717	0.625	0.833333	0.712121	0.583333	0.541176	1.2	0.643678	0.592593	0.282609	0.425926	0.588785	1.16239	1.08434	0.641026	0.344828	RPA0141	chemotaxis signal transduction/oligomerization protein CheW1-1
orthoMCL4007	0.642857	0.6	0.625	0.631579	0.923077	0.846154	0.75	0.818182	0.875	0.75	0.9	0.636364	0.9	0.571429	0.666667	0.76	0.5625	RPA0005	4-hydroxyphenylpyruvate dioxygenase
orthoMCL4077	0.75	1	0.625	0.535714	0.9	0.956522	0.761905	0.724138	0.55102	1	0.684211	0.785714	1.04167	0.774194	0.695652	0.789474	0.431818	RPA4787	possible Shikimate kinase with a Helix-turn-helix domain
orthoMCL4145	0.405405	0.888889	0.625	0.411765	1.14286	0.384615	1	0.416667	0.5	0.318182	0.909091	0.740741	0.318182	0.4	0.428571	1.21429	0.526316	RPA2346	hypothetical protein
orthoMCL4247	0.75	0.75	0.625	1.38462	0.8	0.722222	1	0.47619	0.583333	0.857143	0.538462	0.423077	1.11111	0.6	0.733333	0.8	1	RPA3442	Putative cyclase
orthoMCL4364	0.435065	1.35294	0.625	0.454545	0.826087	0.52	1	0.391304	0.270073	0.396226	0.75	1.74257	0.431034	0.992	0.373737	1	0.924528	RPA2352	conserved hypothetical protein
orthoMCL4396	1	0.8	0.625	0.5	1	1.4	1	1.2	1	1.2	1	1.25	1	1	1	1.25	1.66667	RPA1453	putative denitrification protein NorE
orthoMCL4432	1	0.833333	0.625	0.714286	1	1.33333	0.846154	0.833333	0.8	1	0.714286	0.875	1	1	1	1.16667	0.75	RPA3558	possible permease
orthoMCL4456	0.625	1	0.625	0.714286	0.444444	1.14286	0.714286	0.666667	0.75	0.714286	1	0.857143	1	0.714286	1	0.8	1	RPA1390	conserved hypothetical protein
orthoMCL4537	0.473684	1	0.625	0.727273	0.75	0.2	0.636364	0.636364	1	0.625	0.290323	1.11765	0.785714	0.8125	0.647059	1	0.5	RPA2609	possible monooxygenase
orthoMCL4675	0.714286	0.888889	0.625	0.666667	1	0.833333	1	1	1	1	1	0.733333	0.888889	1	1	1	1.16667	RPA2396	DUF208
orthoMCL3278	0.446309	0.512775	0.626039	0.422142	0.901961	0.717182	1.93598	0.447115	0.843511	0.348101	1.48786	1.10856	0.437731	0.648526	0.430952	0.776627	0.978654	RPA0177	putative H+-transporting ATP synthase gamma chain.
orthoMCL0779	0.606061	0.683544	0.626168	0.542636	0.830189	0.838462	0.635417	0.43609	0.688525	0.56051	0.895522	0.886598	0.635714	0.575472	0.657343	0.811594	0.654545	RPA2694	pyridoxal phosphate biosynthetic protein pdxJ
orthoMCL3199	0.518868	0.612903	0.626374	0.571429	0.64	0.661017	0.640351	0.506024	0.3375	0.352381	0.684932	0.286957	0.631579	0.363636	0.460317	0.741935	0.295181	RPA4741	diaminopimelate decarboxylase
orthoMCL2021	0.702381	0.525253	0.626667	0.711111	1.12698	0.814815	1.08929	0.671642	0.55102	0.714286	0.964286	0.426966	0.678571	0.640777	0.691358	1	0.540984	RPA3118	putative noncatalytic chain of dihydroorotase
orthoMCL3643	0.681916	0.852816	0.626743	0.362533	1	0.619321	1.55714	0.398762	0.415584	0.332337	0.943633	1.42474	0.490769	0.822899	0.676298	1.50924	0.738996	RPA3241	30S ribosomal protein S17
orthoMCL2570	0.75	0.947368	0.626866	0.887097	0.610169	0.666667	0.638298	0.72	0.706522	0.661765	0.493333	0.630137	0.94	0.642857	0.868421	0.842105	0.537313	RPA2570	conserved hypothetical protein
orthoMCL0041	0.723684	0.779817	0.627119	0.788462	0.795699	0.847826	0.74	0.59596	0.45283	0.516393	0.690476	0.525253	0.889831	0.478673	0.742424	0.898305	0.376068	RPA3417	Lipocalin-related protein and Bos/Can/Equ allergen:Rhomboid-like protein
orthoMCL0457	0.5	0.666667	0.627451	0.490196	0.586957	0.769231	0.690476	0.5	0.5	0.478261	0.609756	0.461538	0.649123	0.459459	0.545455	0.5625	0.58	RPA1129	possible transcriptional regulator, TetR family
orthoMCL3818	0.586466	0.663462	0.627451	0.591195	0.692308	0.748428	0.654206	0.485075	0.520833	0.504132	0.623077	0.554745	0.688679	0.477707	0.693431	0.675214	0.539474	RPA4782	conserved hypothetical protein
orthoMCL0950	0.606452	0.6	0.627907	0.4375	0.82906	0.540541	0.782609	0.492188	0.736111	0.605096	0.794872	0.73913	0.497175	0.639344	0.5	0.843478	0.864865	RPA1119	putative TolA
orthoMCL3542	0.386364	0.586207	0.628319	0.720721	0.666667	0.564815	0.655914	0.274725	0.370968	0.395349	0.703704	0.84	0.545977	0.526718	0.671141	0.326389	0.89441	RPA4466	putative sulfur oxidation protein soxZ
orthoMCL4037	0.703833	0.640741	0.628483	0.819178	1.03865	1.12009	1.2089	0.453488	0.612536	0.463265	1.54202	0.657191	0.647244	0.708861	0.684143	1.13445	0.544895	RPA0434	putative tRNA pseudouridine 55 synthase
orthoMCL1208	0.653846	0.55	0.628571	0.7	0.813953	0.818182	0.576923	0.48	0.428571	0.518519	0.576923	0.261905	0.689655	0.413793	0.769231	1.41667	0.174603	RPA2810	possible exsB protein
orthoMCL2555	0.603774	0.819277	0.628571	0.816667	1.08571	0.958333	1.15217	0.702703	0.897436	0.928571	1.33333	0.918367	1.25	0.950617	1.23529	1.18182	0.785714	RPA1964	hypothetical protein
orthoMCL2890	0.9	0.6	0.628571	0.530612	0.75	1	0.785714	0.636364	0.571429	0.888889	1	0.615385	0.583333	0.8	0.7	1	0.5	RPA4340	putative lignin beta-ether hydrolase
orthoMCL3007	0.557377	0.568182	0.628571	0.854839	0.860465	0.942308	0.727273	0.727273	0.511628	0.541667	1	0.444444	1.19298	0.436364	0.659574	1.39024	0.5	RPA3890	putative flagellar biosynthesis protein fliP
orthoMCL3391	0.511111	0.347656	0.628866	0.524823	0.542857	0.534653	0.560284	0.477064	0.351562	0.430939	0.477612	0.388489	0.689655	0.5	0.568182	0.506667	0.321739	RPA0281	possible exodeoxyribonuclease III
orthoMCL3997	0.611111	0.686154	0.629032	0.619048	0.872	0.77381	0.875	0.617188	0.392308	0.661157	0.751773	0.509934	0.880342	0.605263	0.790323	0.846774	0.338028	RPA0422	possible dehydrogenase
orthoMCL0693	0.458824	0.621212	0.629213	0.776596	0.375	0.564815	0.52439	0.448276	0.405229	0.275701	0.356223	0.363014	0.552846	0.548148	0.658385	0.483333	0.390698	RPA3614	conserved unknown protein
orthoMCL3647	0.541243	0.702918	0.629386	0.290678	0.730198	0.818359	1.52316	0.331776	0.296188	0.241107	0.988113	1.38863	0.373372	0.862004	0.518272	1.21212	0.778961	RPA3245	50S ribosomal protein L22
orthoMCL0205	0.654545	0.733333	0.62963	0.744444	0.641304	0.912281	0.617647	0.73913	0.492537	0.597222	0.606557	0.445783	0.797101	0.56962	0.646154	0.79661	0.391667	RPA0043	possible glutathione S-transferase
orthoMCL0954	1	0.727273	0.62963	0.947368	0.583333	0.956522	0.857143	0.75	0.930233	0.931034	0.896552	0.526316	0.846154	1.05556	1.25	0.826087	1.09677	RPA1115	conserved hypothetical protein
orthoMCL2658	0.75	0.818182	0.62963	0.7	0.807692	0.724138	0.890244	0.658537	0.571429	0.711111	1.09524	0.815789	0.774194	0.837838	0.829268	0.758621	0.693878	RPA4258	NADH-ubiquinone dehydrogenase chain H
orthoMCL2995	0.6	0.382979	0.62963	0.958333	0.903226	0.75	0.569231	0.619048	0.419355	0.464286	0.612903	0.5	0.645161	0.785714	0.9375	0.459459	0.6	RPA0831	cytochrome c oxidase subunit II
orthoMCL3484	0.615385	0.5	0.62963	0.53125	0.947368	0.538462	0.851852	0.461538	0.318182	0.457143	1.06667	0.297872	0.636364	0.674419	0.5	0.888889	0.510638	RPA0628	conserved unknown protein
orthoMCL3784	0.5	0.584416	0.62963	0.529412	0.666667	0.622951	0.686869	0.527778	0.358491	0.515152	0.794872	0.551724	0.603175	0.638554	0.524272	0.68	0.489362	RPA3066	dimethyladenosine transferase
orthoMCL1427	0.584071	0.649635	0.63	0.735043	0.84058	0.743056	0.668966	0.641304	0.59375	0.660194	0.536313	0.621302	0.823529	0.489796	0.76378	0.621429	0.528169	RPA2014	ABC transporter, polyamine transport protein
orthoMCL3857	0.527027	0.817073	0.630137	0.632911	0.888889	0.814159	0.730769	0.6	0.468085	0.537313	0.611111	0.453333	0.706897	0.607843	0.676923	0.571429	0.278481	RPA2601	phosphopantetheine adenylyltransferase
orthoMCL4205	0.424779	0.631818	0.630137	0.466667	0.925373	0.478723	0.863636	0.690476	0.467213	0.709091	0.939394	0.612903	0.548387	1	0.641026	0.756098	0.333333	RPA1050	hypothetical protein
orthoMCL1950	0.604938	0.569596	0.630854	0.796117	0.772727	0.767503	0.806324	0.798742	0.394872	0.476091	0.525316	0.278481	1.04598	0.330383	0.751445	0.765217	0.161458	RPA0505	conserved hypothetical protein
orthoMCL0093	0.666667	0.555556	0.631579	0.636364	0.727273	0.837838	0.772727	0.657895	0.809524	0.681818	0.904762	0.72	0.617021	0.633333	0.666667	0.717391	0.72	RPA2791	putative component of pH adaptation K-efflux system phaD
orthoMCL0251	0.571429	0.666667	0.631579	0.916667	0.8	0.666667	0.705882	0.769231	0.625	0.611111	0.571429	0.73913	0.666667	0.846154	0.611111	0.666667	0.7	RPA1936	possible serine protease/outer membrane autotransporter
orthoMCL0479	0.545455	0.47619	0.631579	0.65	0.666667	0.714286	0.9	0.533333	0.454545	0.6	0.642857	0.538462	0.538462	0.470588	0.833333	1.25	0.375	RPA0896	putative 3-oxoacyl-acyl carrier protein reductase
orthoMCL1120	0.684211	0.538462	0.631579	0.4	0.75	0.578947	0.5	0.6	0.583333	0.666667	1	0.666667	0.705882	0.421053	0.608696	0.857143	0.47619	RPA0204	putative heme exporter protein B (heme ABC transporter membrane protein), cytochrome c biogenesis
orthoMCL1393	0.444444	0.434783	0.631579	0.518519	0.681818	0.576923	1.03704	0.53125	0.666667	0.611111	0.590909	0.761905	0.555556	0.548387	0.535714	0.789474	0.466667	RPA4404	putative periplasmic binding ABC transporter protein, probable sugar binding
orthoMCL2196	1.42857	0.9	0.631579	1.2	0.909091	1.375	0.5	0.928571	0.692308	0.882353	0.695652	1.11111	1.36364	0.842105	1.07692	0.928571	1.22222	RPA2071	hypothetical protein
orthoMCL3229	0.74359	0.591837	0.631579	0.630435	1.04	1.08163	1.09756	0.659091	0.64	0.582278	1.06667	0.826087	0.820513	0.608108	0.785714	1.14706	0.463918	RPA0339	dihydrodipicolinate reductase
orthoMCL3531	0.608696	0.733333	0.631579	0.666667	0.705882	0.422222	0.863636	0.5	0.444444	0.37037	0.7	0.5	0.526316	0.425	0.526316	0.588235	0.576923	RPA4728	conserved hypothetical protein
orthoMCL3866	0.6	0.5	0.631579	0.666667	0.705882	0.966667	0.8	0.566667	0.5	0.677419	0.741935	0.575	0.605263	0.705882	0.705882	0.682927	0.509804	RPA0679	Protein of unknown function UPF0004:Elongator protein 3/MiaB/NifB
orthoMCL4308	0.672727	0.618182	0.631579	0.829268	0.609756	0.903846	0.548387	1	0.581395	0.488889	0.6	0.61039	0.644444	1	0.629032	0.626866	0.426667	RPA0428	conserved hypothetical protein
orthoMCL1447	0.508197	0.595092	0.632075	0.769231	0.826923	1.02158	0.741573	0.66055	0.527778	0.677083	0.972222	0.485149	0.734694	0.627586	0.672131	1.06098	0.375566	RPA0230	aspartate-semialdehyde dehydrogenase
orthoMCL2580	0.714286	0.464912	0.632075	0.714286	0.786408	0.587302	0.46087	0.754717	0.330935	0.601562	0.541667	0.282209	0.891304	0.5	0.631068	0.644628	0.319048	RPA0301	putative DNA polymerase III epsilon chain
orthoMCL0907	0.64	0.607143	0.632653	0.581818	0.871795	0.833333	0.874172	0.659091	0.538462	0.660377	1.09375	0.75	0.57971	0.86	0.642857	0.972973	0.613636	RPA3776	possible RND efflux membrane fusion protein precursor
orthoMCL5338	0.452055	1	0.632653	0.820896	1	0.987013	1	0.568182	1	1	1	1	1	1	1	0.818182	1	RPA4131	Helix-turn-helix protein, CopG family
orthoMCL4243	1.03704	2.31034	0.632911	0.576471	1.74074	0.909091	0.97479	1.13636	1.58824	2.22581	1	2.19231	2.84615	1.69767	2.45833	2.23529	2.28571	RPA3018	response regulator receiver:histidine kinase
orthoMCL2760	0.416667	0.842105	0.633094	0.417526	0.320611	0.483871	0.192661	0.33564	0.351351	0.318182	0.855263	0.6625	0.385965	0.491525	0.406863	0.546512	0.710526	RPA3451	possible transcriptional regulator, TetR family
orthoMCL1884	0.816327	0.703704	0.633333	0.651515	0.789474	1.02128	0.9	0.76087	0.533333	0.666667	0.851064	0.660714	0.859375	0.882353	0.637931	0.689655	0.632653	RPA3883	putative flagellar biosynthetic protein flhB
orthoMCL3369	0.83871	0.593496	0.633333	0.677419	1.09375	0.627451	1.06452	0.575758	0.541667	0.6875	0.692308	0.52381	0.926829	0.634146	0.846154	1.10345	0.4	RPA0707	putative periplasmic divalent cation resistance protein CutA
orthoMCL3383	0.6	0.764706	0.633333	0.575758	1.04167	0.709677	0.588235	0.424242	0.363636	0.694444	0.741935	0.5	0.711111	0.583333	0.733333	1.09091	0.439394	RPA3138	putative glycerophosphoryl diester phosphodiesterase
orthoMCL2500	0.666667	0.74026	0.633803	0.558824	0.9375	0.632353	0.739837	0.615385	0.563218	0.604938	0.6625	0.583333	0.676471	0.761364	0.849462	0.654545	1.29545	RPA1488	L-carnitine dehydratase/bile acid-inducible protein F
orthoMCL4601	0.640625	1	0.633929	0.590164	0.729508	0.635135	1	0.52809	0.926829	0.361702	1	0.470199	1	0.647727	0.8125	0.744966	0.679739	RPA1733	putative ferredoxin
orthoMCL0227	0.666667	0.772152	0.634146	0.666667	1.18182	1.07812	1.01923	0.716216	0.60241	0.798913	1.62745	1.07317	0.648936	0.844262	0.628319	1.11628	0.847059	RPA3741	putative oxidoreductase
orthoMCL1004	0.648649	0.928571	0.634146	0.714286	0.803922	1.25	0.53125	0.625	0.564103	0.545455	0.55102	0.59375	0.761905	0.508197	0.830508	0.833333	0.545455	RPA0522	possible activator of photopigment and puc with BLUF domain
orthoMCL1591	1	0.875	0.634921	0.789474	0.875	0.882353	0.754386	0.791045	0.918919	0.821918	0.975	0.893617	1.11475	0.647059	0.888889	0.881579	0.826531	RPA2427	Serine protease, trypsin family
orthoMCL1886	0.685121	0.726776	0.634981	0.5	1.01042	0.88381	0.836735	0.806452	0.601607	0.920962	0.73913	0.470455	0.574713	0.608815	0.596899	0.895706	0.507519	RPA3881	conserved unknown protein
orthoMCL0609	0.636364	0.6	0.636364	0.357143	1.14286	0.545455	0.8	0.384615	0.368421	0.9	1.125	0.444444	0.636364	0.642857	0.916667	0.714286	0.371429	RPA2986	probable 5-carboxymethyl-2-hydroxymuconate delta isomerase
orthoMCL0771	0.384615	0.52381	0.636364	0.352941	0.705882	0.791667	0.622642	0.47619	0.483871	0.419355	0.75	0.545455	0.541667	0.454545	0.479167	0.636364	0.382353	RPA2704	possible Na+/? antiporter
orthoMCL0801	0.595238	0.574074	0.636364	0.816327	0.764706	0.666667	0.6875	0.606061	0.5	0.471698	0.62963	0.526316	0.659574	0.535714	0.818182	0.661017	0.428571	RPA2670	probable transporter
orthoMCL1390	0.666667	0.714286	0.636364	0.727273	0.909091	0.714286	0.705882	0.666667	0.727273	0.642857	0.5	0.692308	0.8	0.625	0.714286	0.777778	0.578947	RPA4407	permease protein of sugar ABC transporter
orthoMCL1457	0.684211	0.487179	0.636364	0.931818	0.771429	0.680851	0.538462	0.411765	0.5	0.355556	0.532258	0.434783	0.594595	0.382979	0.641026	0.6875	0.4	RPA4073	DoxD-like family
orthoMCL1640	0.527273	0.559322	0.636364	0.557522	0.582677	0.815534	0.733766	0.508621	0.344262	0.472222	0.283505	0.5625	0.573529	0.741379	0.694444	1.12766	0.236111	RPA3954	thioredoxin reductase
orthoMCL1688	0.777778	0.7	0.636364	0.777778	1.125	1	0.75	0.666667	0.818182	0.777778	0.555556	0.6	0.875	0.666667	0.75	0.875	0.666667	RPA3188	alcohol dehydrogenase
orthoMCL1764	0.692308	0.588235	0.636364	0.666667	0.586207	0.457143	0.574713	0.296296	0.84	0.636364	0.473684	0.5	0.6	0.38	0.86	0.567568	0.548387	RPA0799	putative carbonic anhydrase
orthoMCL1781	0.818182	0.6	0.636364	1	0.962963	0.888889	0.688889	0.727273	0.5	0.666667	0.733333	0.52381	0.909091	0.866667	0.6875	0.615385	0.666667	RPA3738	transcriptional regulator, LysR family
orthoMCL2178	0.590909	0.736842	0.636364	0.869565	0.882353	0.769231	0.708333	0.55	0.619048	0.586207	0.806452	0.533333	0.7	0.642857	1.04545	0.964286	0.333333	RPA2197	cell division protein FtsJ
orthoMCL2386	0.454545	0.636364	0.636364	0.727273	0.75	0.8	1	0.777778	0.75	0.666667	0.666667	0.555556	0.769231	0.666667	0.647059	0.692308	0.684211	RPA2132	hypothetical protein
orthoMCL3254	0.461538	0.595745	0.636364	0.461538	0.928571	0.727273	0.88	0.473684	0.5	0.384615	1.04762	0.466667	0.5	0.52	0.648649	0.882353	0.6	RPA2605	S-adenosylmethionine tRNA ribosyltransferase
orthoMCL3329	0.583333	0.8	0.636364	1	0.545455	0.75	0.8	1	0.833333	1	1	0.538462	0.545455	0.5	0.785714	1.28571	0.578947	RPA4445	hypothetical protein
orthoMCL3356	0.540741	0.502857	0.636364	0.610619	0.755556	0.522013	0.49	0.509434	0.344156	0.622642	0.448	0.353333	0.581818	0.526316	0.587121	0.68254	0.327869	RPA2421	NADH:ubiquinone oxidoreductase 17.2 k
orthoMCL3472	0.642857	0.538462	0.636364	0.8	0.8	0.5	1	0.538462	0.529412	0.6	0.692308	0.428571	0.666667	0.666667	0.666667	0.636364	0.407407	RPA1946	possible transcriptional regulator, GntR family
orthoMCL3511	0.5	0.75	0.636364	0.6	1	0.615385	0.769231	0.7	0.888889	0.666667	0.75	0.666667	0.666667	0.421053	0.708333	0.777778	0.625	RPA4700	2-pyrone-4,6-dicarboxylic acid hydrolase
orthoMCL3676	0.4	0.5	0.636364	0.518519	0.714286	0.631579	0.722222	0.538462	0.6875	0.588235	0.5	0.681818	0.857143	0.52	0.633333	0.666667	0.315789	RPA3658	possible urease accessory protein UreF
orthoMCL3768	0.482759	0.633333	0.636364	0.636364	0.735294	0.636364	0.625	0.52	0.440678	0.583333	0.5625	0.434783	0.735294	0.567568	0.636364	0.722222	0.342105	RPA3047	putative exopolyphosphatase
orthoMCL3833	0.615385	0.605263	0.636364	0.519231	0.555556	0.78125	0.635593	0.5	0.520833	0.534483	0.618182	0.521739	0.57971	0.886364	0.447761	0.510638	0.5375	RPA3408	Nitroreductase family
orthoMCL3892	0.666667	0.769231	0.636364	0.8	0.909091	1	1.1	0.888889	0.6	0.692308	0.7	0.823529	1.07692	0.647059	0.8	1.125	0.692308	RPA0642	conserved hypothetical protein
orthoMCL5286	0.695652	1	0.636364	0.75	1	0.740741	1	0.619048	1	1	1	1	1	1	1	0.809524	1	RPA4106	putative multidrug efflux pump, Major Facilitator Superfamily (MFS)
orthoMCL5336	0.769231	1	0.636364	0.857143	1	0.693548	1	0.623656	1	1	1	1	1	1	1	0.809524	1	RPA4135	GCN5-related N-acetyltransferase
orthoMCL3024	0.688525	0.554913	0.636943	0.63522	0.631285	0.590909	0.585635	0.737805	0.543011	0.652482	0.7	0.581281	0.62963	0.873134	0.669355	0.564972	0.69281	RPA3426	conserved hypothetical protein
orthoMCL3819	0.631148	0.535433	0.637795	0.511811	0.663043	0.454545	0.537037	0.40625	0.4	0.45614	0.570776	0.313433	0.735632	0.370968	0.589286	0.541667	0.3375	RPA4781	two component sensor histidine kinase phoR
orthoMCL2873	0.503077	0.554795	0.638365	0.504065	0.753906	0.572335	0.891892	0.580517	0.473171	0.522901	0.528655	0.491525	0.55642	0.548701	0.476341	0.658009	0.36211	RPA2048	possible TrapT family, dctQ subunit, C4-dicarboxylate transport
orthoMCL0903	0.616883	0.78534	0.638889	0.569343	1.05479	0.931624	1.05172	0.584906	0.57	0.742138	0.952381	0.75	0.61194	0.939394	0.598485	1.01149	0.700637	RPA0070	tryptophan synthase alpha subunit
orthoMCL1528	0.445783	0.597938	0.638889	0.410256	1.14286	1.22414	1.43243	0.604167	0.888889	0.531915	2.02941	1.15152	0.442857	0.764706	0.5	0.962963	0.918033	RPA0036	conserved unknown protein
orthoMCL2591	0.663462	0.625	0.639344	0.714777	0.848249	1.05224	0.880184	0.518248	0.701422	0.593176	1.1145	0.957237	0.600536	0.522807	0.697727	0.849372	0.828671	RPA0314	putative phosphoribosyl-ATP pyrophosphatase
orthoMCL3032	0.901639	0.551724	0.639344	0.670886	0.758621	1.24	0.802817	0.6	0.428571	0.76	0.806452	0.730769	0.595745	0.967742	0.724138	0.833333	0.733333	RPA3937	putative methionine sulfoxide reductase, SelR
orthoMCL0902	0.542056	0.648855	0.639594	0.571984	0.888889	0.724576	0.836257	0.611702	0.510791	0.624521	1.05495	0.585271	0.576577	0.722846	0.525714	0.942675	0.498403	RPA0069	tryptophan synthase beta chain
orthoMCL0642	0.727273	1.3125	0.63981	0.689024	0.913043	0.848485	1	0.583333	1	1.08955	0.727273	1.4	1.40541	0.833333	0.8	1	1.04762	RPA4302	methyl-accepting chemotaxis receptor/sensory transducer
orthoMCL0645	0.8	0.5	0.64	0.722222	0.666667	0.846154	0.625	0.733333	0.5	0.470588	0.5	0.368421	0.578947	0.470588	0.5	0.666667	0.444444	RPA4298	ATP/GTP-binding site motif A (P-loop)
orthoMCL0745	1	0.636364	0.64	0.742857	0.1625	0.684211	0.362205	0.290323	0.138211	0.428571	0.159574	0.895833	0.6875	0.833333	0.682353	1.3	0.875	RPA3369	hypothetical protein
orthoMCL2183	0.757143	0.706422	0.64	0.694118	1.18519	0.861111	1	0.68254	0.435897	0.807018	0.833333	0.308411	0.770492	0.66	0.8125	1.6875	0.320988	RPA2203	GMP synthetase
orthoMCL1089	0.508197	0.673913	0.641026	0.511364	0.652174	0.607143	0.70303	0.566667	0.625	0.5	0.517241	0.568966	0.6	0.507246	0.558824	0.696429	0.814815	RPA3772	conserved hypothetical protein
orthoMCL1340	0.52381	0.456522	0.641026	0.658537	0.5	0.608696	0.567901	0.580645	0.317073	0.447368	0.325	0.5	0.62069	1	0.666667	0.447368	0.509091	RPA1663	putative 3,4-dihydroxyphenylacetate 2,3-dioxygenase
orthoMCL2114	0.694444	0.555556	0.641026	0.62	0.740741	0.755556	0.647059	0.526316	0.578947	0.642857	0.777778	0.695652	0.57377	0.727273	0.55814	0.636364	0.555556	RPA2870	L-carnitine dehydratase/bile acid-inducible protein F
orthoMCL4496	0.571429	0.496644	0.641026	0.375887	1	0.373494	0.684294	0.44	0.442308	0.28125	1	0.374359	1	0.251121	0.538462	0.658824	0.314516	RPA3724	possible high-affinity leucine-isoleucine-valine transport system
orthoMCL0576	0.770492	0.74	0.641509	0.714286	0.769231	0.611111	0.605769	0.762712	0.545455	0.575758	0.474576	0.483871	0.690909	0.378378	0.590164	0.602941	0.483871	RPA2495	possible translation initiation inhibitor
orthoMCL1276	0.454545	0.435897	0.641509	0.458333	0.806452	0.354839	0.625	0.380952	0.354167	0.5	0.375	0.533333	0.423529	0.615942	0.544304	0.55	0.6	RPA4654	conserved unknown protein
orthoMCL3487	0.575342	0.468354	0.641509	0.595745	1.18182	0.888889	1.28	0.589041	0.7	0.357143	1.86207	0.888889	0.597222	0.693182	0.594595	0.758621	0.833333	RPA0631	possible GTPases
orthoMCL2013	0.641667	0.585106	0.642202	0.591304	0.568966	0.507353	0.90625	0.678261	0.362069	0.653179	0.64	0.4	0.59116	0.593023	0.506849	0.657895	0.25	RPA3604	Uncharacterized protein family UPF0114
orthoMCL1358	0.574279	0.541591	0.642701	0.687721	0.663054	0.984855	0.86033	0.609461	0.334299	0.490738	0.739813	0.609247	0.656021	0.555713	0.636913	0.666215	0.486037	RPA4230	conserved unknown protein
orthoMCL1727	0.387755	0.56	0.642857	0.5625	0.565217	0.721311	0.568966	0.366667	0.542373	0.306122	0.666667	0.47619	0.356436	0.75	0.5625	0.369565	1	RPA1877	conserved hypothetical protein
orthoMCL1994	0.727273	0.5	0.642857	0.9	0.777778	0.857143	1	0.846154	0.6	0.846154	0.727273	0.769231	0.888889	0.642857	0.846154	0.777778	0.529412	RPA0569	conserved hypothetical protein
orthoMCL2002	0.75	0.458333	0.642857	0.857143	1.11111	1	0.705882	0.7	0.545455	0.545455	0.714286	0.571429	0.818182	0.588235	0.6	0.928571	0.451613	RPA0561	hypothetical protein
orthoMCL2007	0.727273	0.909091	0.642857	0.833333	0.909091	1	0.923077	0.545455	0.846154	0.636364	0.75	0.647059	1	0.565217	0.75	1	0.5	RPA0555	possible methyltransferase
orthoMCL2663	0.828571	0.651163	0.642857	0.682927	0.868852	0.756098	0.881481	0.675	0.569444	0.72	0.939394	0.927273	0.729167	0.698113	0.828571	0.848485	0.783133	RPA4253	NADH-ubiquinone dehydrogenase chain M
orthoMCL2738	0.666667	0.5	0.642857	0.375	0.777778	0.857143	1.71429	0.764706	0.75	0.466667	0.941176	0.642857	0.571429	0.645161	0.538462	0.6875	0.954545	RPA1166	N-6 Adenine-specific DNA methylase:Conserved hypothetical protein 95
orthoMCL2811	0.642857	0.6	0.642857	0.692308	0.785714	0.611111	0.55336	0.727273	0.75	0.642857	0.666667	0.571429	0.818182	0.673913	0.736842	0.818182	0.529412	RPA1754	putative cation efflux system protein
orthoMCL1897	0.525926	0.471831	0.643357	0.621951	0.75	0.722581	0.617978	0.516667	0.402985	0.585034	0.666667	0.368056	0.518987	0.618182	0.453901	0.75641	0.413793	RPA0442	Putative methyltransferase
orthoMCL0190	0.714286	0.636364	0.644231	0.578947	0.817391	0.821101	0.786127	0.541667	0.492063	0.556522	1.24528	0.80597	0.525	0.766667	0.582011	0.97619	0.86087	RPA3775	putative RND efflux transporter
orthoMCL2697	0.842105	0.6875	0.64454	0.468927	1	0.75	0.863636	0.571429	0.5	1	0.722222	0.40625	0.913043	0.6875	1.07407	1	0.458333	RPA3021	probable transcriptional regulator TetR family
orthoMCL1941	0.477273	0.616667	0.645161	0.622222	0.627119	0.612245	0.671429	0.621622	0.469388	0.633333	0.803279	0.540541	0.803279	0.646341	0.688889	0.9	0.474359	RPA0495	conserved hypothetical protein
orthoMCL3327	0.923077	0.606061	0.645161	0.580645	0.72973	0.772727	1.27778	0.592593	0.521739	0.645161	0.794118	0.45098	0.880952	0.688525	0.540541	0.585366	0.882353	RPA0880	hypothetical protein
orthoMCL4173	0.597701	0.333333	0.64557	0.507042	0.517857	0.589286	0.777778	1	0.404412	0.40458	0.65	0.43309	0.433498	0.376835	0.299771	0.45082	0.382253	RPA3197	hypothetical protein
orthoMCL1344	0.727829	0.961078	0.645833	0.977778	1.07143	1.59893	0.889868	0.88685	0.586207	0.958904	0.455907	1.74038	1.13693	1.23746	1.37698	1.17838	1.18947	RPA1667	putative 4-vinyl protochlorophyllide reductase
orthoMCL2105	0.65	0.737705	0.645833	0.510204	0.87234	0.974359	0.614286	0.47619	0.52381	0.648148	0.780488	0.722222	0.75	0.639344	0.569444	1.06667	0.670213	RPA2879	2-dehydro-3-deoxyphosphooctonate aldolase
orthoMCL0089	0.916667	0.873016	0.646154	1.03175	0.857143	1.30526	1.05172	0.793103	0.639344	0.748299	0.681818	0.730435	0.702703	0.796117	0.733333	0.909091	0.788732	RPA4314	possible glutathione S-transferase
orthoMCL0160	0.652174	0.578947	0.647059	0.5	0.772727	0.818182	0.906977	0.653846	0.438356	0.655172	0.548387	0.515152	0.633333	0.655172	0.569444	0.692308	0.410256	RPA1515	conserved unknown protein
orthoMCL1221	0.84	0.726027	0.647059	0.72093	0.787234	0.977273	0.792593	0.612245	0.672131	0.769231	0.647059	0.8	0.893617	0.626506	0.837838	1.08511	0.678899	RPA2750	probable glycosyl transferase
orthoMCL1246	0.446809	0.695652	0.647059	0.465517	0.925926	0.888889	1	0.648649	0.652174	0.609756	0.888889	0.755556	0.59322	0.571429	0.567901	1.11765	0.583333	RPA2778	possible deoxyribonuclease
orthoMCL2267	0.543478	0.833333	0.647059	0.545455	0.862069	0.711538	1.0303	0.432432	0.647059	0.480769	1.11765	0.625	0.569231	0.685185	0.436364	0.911765	0.642857	RPA3528	UDP-N-acetylenolpyruvoylglucosamine reductase
orthoMCL2284	0.777778	0.730769	0.647059	0.823529	0.818182	0.809524	0.928571	0.928571	0.8	0.578947	0.615385	1.13636	0.923077	0.555556	0.666667	0.826087	0.764706	RPA1235	possible Leucine-Binding Protein (LBP)
orthoMCL2488	0.692308	0.714286	0.647059	0.65	0.923077	1	0.970588	0.588235	0.565217	1.23077	0.571429	0.529412	0.809524	1.28571	1.08333	0.722222	1	RPA1472	putative dipeptide transport permease protein
orthoMCL2852	0.705882	0.608696	0.647059	0.714286	0.846154	0.947368	0.846154	0.6	0.666667	0.642857	0.933333	0.428571	0.923077	0.6875	0.933333	1.07692	0.323529	RPA3977	putative virulence factor MviN-like protein, possible efflux protein
orthoMCL2919	0.769231	1	0.647059	0.777778	0.8	1.375	0.6	0.9375	0.545455	0.909091	0.55	1	0.75	1.35294	1.09091	1.125	1.27273	RPA2068	conserved unknown protein
orthoMCL3018	0.5	0.666667	0.647059	0.525	1.07143	0.857143	0.75	0.588235	0.727273	0.75	0.727273	0.785714	1	0.821429	0.714286	0.727273	0.642857	RPA3419	possible transcriptional regulator, Crp/Fnr family
orthoMCL3298	0.315789	0.5	0.647059	0.857143	0.325	0.769231	0.5625	0.9	0.160714	0.75	0.37037	0.363636	0.875	0.625	0.590909	0.647059	0.333333	RPA1564	possible urea/short-chain amide transport system substrate-binding protein
orthoMCL3514	0.5	0.611111	0.647059	0.571429	0.75	0.44	0.46875	0.666667	0.611111	0.5	0.196078	0.741935	0.666667	0.448276	0.619048	0.6	0.434783	RPA4697	4-oxalomesaconate hydratase
orthoMCL3887	0.722222	0.666667	0.647059	0.823529	0.846154	0.789474	0.777778	0.714286	0.9375	0.6875	0.9	0.666667	0.846154	0.8	0.909091	0.818182	0.857143	RPA0648	possible flagellar hook-associated protein 1 (HAP1, FlgK protein)
orthoMCL3964	0.555556	0.605263	0.647059	0.521739	0.8125	0.695652	1.05882	0.5	0.769231	0.378378	1	0.826087	0.772727	0.534884	0.65	0.75	0.714286	RPA4038	possible ABC transport system ATP-binding protein
orthoMCL4170	0.75	0.666667	0.647059	0.75	1	0.615385	0.625	0.583333	1.16667	1.25	1	0.642857	1.125	0.7	1	0.875	0.733333	RPA3214	hypothetical protein
orthoMCL4734	0.69697	0.76	0.647059	0.921875	1.06742	1.01923	1	1.0625	0.833333	0.794118	1	1	1.1	1	1	1	0.743243	RPA4142	PilT protein, N-terminal
orthoMCL2822	0.704545	0.971429	0.648148	0.765957	0.878049	0.569892	1	0.886364	0.967742	0.677419	0.902439	1.07143	0.944444	0.787879	1.1875	0.933333	1	RPA1742	putative tartrate dehydrogenase
orthoMCL5291	0.623188	1	0.648352	0.677778	1	0.639344	1	0.705882	1	1	1	1	1	1	1	0.782178	1	RPA4112	putative diguanylate cyclase (GGDEF)
orthoMCL0665	0.633333	0.657895	0.648649	0.589744	0.807692	0.685714	0.73913	0.552632	0.485714	0.657895	0.818182	0.578125	0.611111	0.545455	0.59322	0.675	0.607843	RPA4799	possible acyl-CoA dehydrogenase
orthoMCL1135	0.552632	0.607843	0.648649	0.510638	0.758621	0.775	0.780488	0.5625	0.571429	0.555556	0.645161	0.487179	0.733333	0.682927	0.636364	0.741935	0.5	RPA4358	prolipoprotein diacylglyceryl transferase
orthoMCL3035	0.65	0.567164	0.648649	0.777778	0.729167	0.833333	1.12195	0.66129	0.676923	0.729412	0.697674	1	0.689655	0.701299	0.732394	0.734375	0.712329	RPA3931	possible flagellar hook-associated protein 1 FlgK
orthoMCL3040	0.59375	0.55814	0.648649	0.581395	0.84375	0.72093	0.581395	0.606061	0.486486	0.615385	0.714286	0.432836	0.576271	0.681159	0.58209	0.733333	0.666667	RPA1572	putative carbon-monoxide dehydrogenase large subunit
orthoMCL3656	0.636364	0.689655	0.648649	0.8125	0.809524	0.878788	0.730769	0.76	0.827586	1	0.621622	0.759259	0.878788	0.790698	0.852941	0.947368	0.509804	RPA3636	putative glucose-6-phosphate 1-dehydrogenase
orthoMCL3667	1	1	0.648649	0.827586	1.0625	0.909091	0.5	0.818182	1	1.11765	0.909091	0.962963	0.782609	1.0625	1	0.947368	0.764706	RPA3648	conserved hypothetical protein
orthoMCL2305	0.970149	1.31542	0.649185	0.754433	0.78352	0.983209	0.584226	0.391304	0.991962	0.996802	0.662808	1.2865	1.01042	1.32581	1.03521	0.734522	1.0303	RPA1258	hypothetical protein
orthoMCL0400	0.831683	0.654088	0.649485	0.733945	0.694915	0.793651	0.774194	0.730769	0.415584	0.756522	0.796875	0.296296	0.732143	0.71028	0.831579	0.848837	0.517647	RPA2173	GCN5-related N-acetyltransferase
orthoMCL1645	0.589041	0.653333	0.649485	0.5875	0.784615	0.522727	0.76	0.521277	0.325758	0.577586	0.566265	0.460606	0.428571	0.548673	0.47651	0.608108	0.477876	RPA3503	putative D-lactate dehydrogenase, oxidoreductase
orthoMCL3022	0.79661	0.428571	0.649485	0.669421	0.805195	1.06122	0.535714	0.976744	0.487805	0.6	0.510638	2.50676	0.62069	0.506667	0.956522	0.846154	0.52381	RPA3424	hypothetical protein
orthoMCL2596	0.64	0.823529	0.649573	0.747664	0.782895	0.710526	0.9	0.617188	0.518519	0.683908	0.586777	0.675862	0.852113	0.644737	0.784173	0.747664	0.782828	RPA1818	putative diguanylate cyclase (GGDEF)
orthoMCL2292	1.0625	0.967742	0.65	0.821429	1.19231	0.944444	0.857143	1.1	0.923077	1.29412	0.833333	1.44828	1	1.33333	1.16667	0.966667	1.35714	RPA1244	conserved unknown protein
orthoMCL3685	1.11111	0.722222	0.65	0.8	0.894737	0.888889	0.961538	1	0.684211	1.48	0.636364	0.571429	0.903226	1.83333	0.928571	0.807692	1.36364	RPA3667	possible permease of ABC transporter
orthoMCL3870	0.575758	0.658537	0.65	0.928571	0.692308	1	0.75	0.9	0.8	0.545455	0.461538	0.769231	0.8	0.8	0.684211	0.666667	1.02222	RPA0675	possible hydrolases (alpha/beta hydrolase superfamily)
orthoMCL4484	0.666667	0.695652	0.65	0.72	0.913043	0.724138	1	0.684211	0.8	0.894737	1	0.722222	0.9375	1	0.833333	0.882353	0.8125	RPA2398	iron siderophore uptake receptor family, probable Mg/Co uptake
orthoMCL4625	0.866667	0.342105	0.65	0.6	0.764706	1	1	0.6	0.478261	1	0.47619	0.68	1	0.678571	0.695652	0.666667	1	RPA0155	putative tolR/exbD protein
orthoMCL3845	0.575758	0.565657	0.650685	0.511254	0.866071	0.459016	1.12019	0.510336	0.433628	0.616114	1.06897	0.441989	0.53527	0.636	0.545139	0.667925	0.460064	RPA1976	possible TrapT family, dctM subunit, glutamate transport
orthoMCL3483	0.653846	0.41791	0.651163	0.434783	0.914286	0.525424	0.958333	0.555556	0.565217	0.577778	1.02857	0.468085	0.58	0.789474	0.47191	0.883721	0.590164	RPA0627	putative haloacid dehalogenase superfamily hydrolase
orthoMCL5591	0.516129	1	0.651163	0.684211	1	0.6	1	0.517241	1	1	1	1	1	1	1	1	1	RPA2208	possible ParB-like partioning protein
orthoMCL0279	0.789474	0.636364	0.652174	0.791667	0.909091	1	0.684211	0.764706	0.714286	0.875	0.884615	1.25	0.875	0.774194	1.07692	0.777778	0.833333	RPA4759	glycosyl hydrolase, family 13
orthoMCL0769	0.75	0.529412	0.652174	0.631579	0.7	0.764706	0.466667	0.6875	0.6	0.692308	0.692308	0.423077	0.833333	0.55	0.705882	0.533333	0.411765	RPA2707	probable transcriptional regulator, AraC family
orthoMCL1079	0.75	0.695652	0.652174	0.727273	0.8125	1.27778	0.958333	0.64	0.7	0.736842	1.21739	0.882353	0.8	0.84	0.941176	0.952381	0.62	RPA4158	ABC transporter, polyamine transport protein, permease protein
orthoMCL1209	0.727273	0.842105	0.652174	0.6	1.45455	0.814815	0.690476	0.857143	0.956522	0.84	1.13043	1	0.954545	0.846154	1	1	0.68	RPA2809	Beta-lactamase
orthoMCL1751	0.642857	0.470588	0.652174	0.428571	0.565217	0.75	1.05263	0.44	0.5	0.5	0.730769	0.72	0.454545	0.675	0.606061	0.571429	0.727273	RPA0786	putative Adenylate/Guanylate cyclase
orthoMCL2639	0.660377	0.602564	0.652174	0.714286	0.75	1.15	1.05263	0.821429	0.584906	0.677419	0.883721	0.779221	0.76087	0.71134	0.702128	0.690909	0.50495	RPA2933	conserved hypothetical protein
orthoMCL3083	0.636364	0.304878	0.652174	1.4	0.491525	0.6	0.911111	0.52381	0.478261	0.6	0.202532	0.269231	0.642612	0.923077	0.722222	0.405405	0.483871	RPA0983	possible phthalate dioxygenase
orthoMCL3368	0.782609	0.432432	0.652174	0.725	0.710526	0.646154	0.71875	0.74	0.590909	1.04	0.588235	0.448718	0.674419	0.583333	0.777778	0.8	0.431373	RPA3545	conserved hypothetical protein
orthoMCL3523	1	0.866667	0.652174	1	0.882353	1.05882	0.894737	0.789474	0.869565	0.772727	0.928571	1.45833	1.10526	0.875	1.14286	1	1.27778	RPA4687	possible Glycosyl transferases
orthoMCL3963	0.52381	0.633333	0.652174	0.441176	0.764706	0.5	0.820896	0.517241	0.777778	0.52	0.928571	1	0.608696	0.617647	0.541667	0.789474	0.636364	RPA4037	putative ABC transport system ATP-binding protein
orthoMCL4231	0.541667	1	0.652174	0.419355	1	0.5	1	0.407407	0.75	0.428571	0.666667	0.705882	0.818182	0.444444	0.642857	0.8	0.368421	RPA1791	branched-chain amino acid transport system ATP-binding protein
orthoMCL4763	0.615385	0.7	0.652174	0.710383	1	0.934911	1	0.92437	1	0.648649	1	0.678899	0.855769	1	0.765217	1	0.495575	RPA0351	hypothetical protein
orthoMCL0837	0.775862	0.804878	0.653061	0.733333	1.12903	0.90566	0.948718	0.842105	0.484375	0.953846	0.716981	0.655172	0.954545	1.03448	1.0125	1	0.941176	RPA1518	methoxyneurosporene dehydrogenase
orthoMCL4645	0.631579	0.666667	0.653061	0.795455	0.82	1.02564	0.8125	1	0.633803	1	1	0.714286	1	0.821429	0.633028	0.810345	0.442105	RPA0643	conserved hypothetical protein
orthoMCL4038	0.656499	0.703069	0.65357	0.767291	1.01165	1.09538	1.22313	0.445274	0.557316	0.553604	1.56859	0.695548	0.604324	0.700713	0.677573	1.16772	0.616507	RPA0433	ribosomal protein S15
orthoMCL0590	0.780488	0.855319	0.653846	0.666667	0.640496	1.05769	0.668293	0.709677	0.268072	0.722543	0.777778	0.808824	0.925466	0.773723	0.955696	1	0.5	RPA4492	adenine phosphoribosyltransferase
orthoMCL2739	0.666667	0.709302	0.653846	0.471429	0.866667	0.894737	0.907407	0.8	0.714286	0.583333	0.737705	0.90566	0.791667	0.65625	0.556818	0.7	0.711111	RPA1167	possible adenine-specific methylase
orthoMCL2877	0.678571	0.642857	0.653846	0.703704	0.75	0.68	1.23529	0.75	0.8	0.473684	0.736842	1	0.681818	0.72	0.866667	0.833333	1.1	RPA2052	putative phophinothricin N-acetyltransferase
orthoMCL3402	0.652174	0.473684	0.653846	0.592593	0.8	0.457143	0.761905	0.55	0.5	0.590909	0.652174	0.366667	0.7	0.724138	0.8125	0.782609	0.392857	RPA2577	putative alginate o-acetyltransferase AlgI
orthoMCL4146	0.525	1.24324	0.653846	0.416667	1.09091	0.4	1	0.337838	0.911765	0.391304	1	1.40741	0.367816	0.537736	0.327586	1.7561	1.15873	RPA2347	possible vanadium nitrogenase associated protein N (U51863)
orthoMCL0823	0.648	0.790323	0.654275	0.44086	1.06383	1.18565	1.61165	0.510703	0.481013	0.456422	1.59375	1.18241	0.521463	0.744639	0.576355	1.08696	1.08711	RPA3272	50S ribosomal protein L1
orthoMCL0884	0.590818	0.693416	0.654412	0.621176	0.515103	0.781885	0.706868	0.702233	0.448276	0.640489	0.601626	0.787053	0.668464	0.61596	0.573727	0.524752	0.680965	RPA0051	putative sigma-54 modulation protein
orthoMCL1202	0.777778	0.636364	0.654545	0.537037	0.714286	0.465116	0.6875	0.636364	0.742857	0.48	0.40678	0.563636	0.571429	0.482143	1.03279	0.685714	0.583333	RPA3829	putative transcription elongation factor greA homologue
orthoMCL3807	0.587887	0.87931	0.654605	0.306614	1.01724	1.5229	1.09335	0.351983	0.410753	0.316392	2.82192	1.49096	0.439911	1.20757	0.484958	1.24947	1.45374	RPA3251	30S ribosomal protein S10
orthoMCL0364	0.415094	0.465116	0.655172	0.470588	0.414634	0.6875	0.326829	0.507692	0.610169	0.56	0.371134	0.53211	0.439655	0.714286	0.465909	0.487179	0.561644	RPA1302	unknown protein
orthoMCL1771	0.821429	0.648649	0.655172	0.709677	1.12903	0.666667	0.740741	0.708333	0.705882	0.487179	0.65625	0.603774	0.758621	0.361446	0.636364	0.707317	0.6	RPA0806	possible high-affinity branched-chain amino acid transport system substrate-binding protein
orthoMCL2371	0.69697	0.714286	0.655172	0.666667	0.702703	0.775	0.625	0.795455	0.565217	0.642857	0.625	0.531915	0.595745	0.489362	0.641026	0.689655	0.454545	RPA2149	putative hydroxyquinol 1,2-dioxygenase
orthoMCL2715	0.686275	0.666667	0.655172	0.684211	1.07143	0.833333	0.871795	0.625	0.483871	0.736842	1.03448	0.515152	0.792208	0.8125	0.730769	1.02439	0.506329	RPA2281	putative low-affinity phosphate transport protein
orthoMCL3805	0.592527	0.796496	0.655422	0.305011	0.802817	1.55474	1.31739	0.345957	0.286872	0.295927	2.01316	1.4081	0.388576	1.15136	0.457427	1.10232	1.13586	RPA3249	50S ribosomal protein L4
orthoMCL3774	0.463183	0.625592	0.65586	0.51927	0.595989	0.753149	0.778761	0.528302	0.691176	0.405039	0.671186	0.477346	0.506637	0.391371	0.532584	0.676375	0.493433	RPA3054	possible transcriptional regulator, Crp/Fnr family
orthoMCL2331	0.577465	0.622047	0.65625	0.571429	0.628205	0.783505	0.72973	0.64557	0.511905	0.45098	0.628571	0.382199	0.615385	0.532787	0.464912	0.542857	0.32973	RPA1980	phosphoglycolate phosphatase
orthoMCL2762	0.650794	0.641791	0.656716	0.505618	0.888889	0.813953	0.960784	0.526316	0.707317	0.614286	0.824561	0.851064	0.714286	0.578313	0.564516	0.857143	0.76	RPA3448	acyl-CoA dehydrogenase
orthoMCL5564	0.75	1	0.656716	0.5	1	0.8	1	0.777778	1	1	1	1	1	1	1	1	1	RPA1338	conserved hypothetical protein
orthoMCL1151	0.787879	0.677249	0.656863	0.492308	0.709677	0.8	0.721805	0.644444	0.656863	0.734783	0.486726	0.542373	0.682692	0.576613	0.577922	0.652632	0.656	RPA2455	Peptidase M23/M37
orthoMCL1126	0.790898	0.804167	0.657056	0.585635	0.816801	0.71383	0.802786	0.70262	0.920042	0.757009	0.771331	0.591379	0.739437	0.74376	0.659875	0.702985	1	RPA0198	possible acetate transporter, stationary-phase anti-death (SAD) family
orthoMCL2111	0.666667	0.575758	0.657143	0.833333	0.769231	0.666667	0.612903	0.589744	0.378788	0.671429	1.13793	0.488372	0.603175	0.627451	0.75	0.952381	0.6	RPA2873	possible NADH oxidoreductase
orthoMCL3037	0.7	0.677419	0.657143	0.6	0.823529	0.694444	0.862069	0.486486	0.65625	0.714286	0.964286	0.588235	0.688889	0.77193	0.5	0.821429	0.581395	RPA1569	O-acetylhomoserine sulfhydrylase
orthoMCL2037	0.466667	0.434343	0.657895	0.382716	1	1.09434	1.33333	0.357143	0.638889	0.285714	3.27273	1.09302	0.495868	0.54023	0.441558	0.877193	1.02667	RPA0243	putative 16S rRNA processing protein.
orthoMCL2972	0.892857	0.613636	0.657895	0.5	0.672414	0.818182	1.23077	0.65625	0.528302	0.545455	0.62069	0.584615	0.548387	0.630435	0.711111	0.604651	0.520548	RPA0855	Beta-lactamase-like
orthoMCL1123	0.583333	0.446154	0.658537	0.567568	0.666667	1.15254	1.09524	0.766667	0.5	0.446809	1.03333	0.527778	0.923077	0.9	0.771429	0.857143	0.438596	RPA0201	conserved hypothetical protein
orthoMCL1171	0.657143	0.62963	0.659091	0.854167	0.727273	1.09524	0.576923	0.6	0.538462	0.74	0.418605	0.9	0.794872	0.8	0.775862	1.125	0.944444	RPA3788	putative ABC transporter, ATP-binding protein
orthoMCL3775	0.680851	0.732143	0.659574	0.651163	0.939394	0.830508	1	0.534884	0.333333	0.692308	1.1	0.253521	0.8	0.62963	0.714286	1.41379	0.22807	RPA3055	Integral membrane protein TerC family
orthoMCL1118	0.634615	0.675325	0.66	0.603774	0.684211	0.947368	1.05455	0.807692	1.03333	0.7375	1.09259	0.771429	0.736264	0.922078	0.777778	0.759259	0.905983	RPA0206	putative cytochrome c biogenesis protein, thiol:disulfide interchange protein
orthoMCL4336	0.860697	0.673729	0.66	1.01869	0.810345	1.33617	0.735426	0.6875	0.657459	0.803653	1	0.670157	0.901961	0.747331	0.80083	0.88417	1	RPA3131	conserved hypothetical protein
orthoMCL5585	0.956522	1	0.660194	1.096	1	1.4	1	0.869565	1	1	1	1	1	1	1	1	1	RPA4539	hypothetical protein
orthoMCL3482	0.696429	0.601852	0.660377	0.711864	0.813953	0.580645	0.75	0.625	0.421053	0.65	0.886364	0.336842	0.697674	0.576087	0.777778	1.35714	0.322581	RPA0626	2,3,4,5-tetrahydropyridine-2-carboxylate N-succinyltransferase
orthoMCL3975	0.62	0.462687	0.660377	0.586207	0.789474	0.757143	0.85	0.568966	0.434783	0.625	0.722222	0.533333	0.652174	0.527778	0.488372	0.793103	0.45098	RPA0400	possible alcohol dehydrogenases and quinone oxidoreductases.
orthoMCL0020	1.05924	2.80402	0.66127	0.927458	1.56087	1.29625	1.64616	1.16225	1.99396	1.66608	1.6842	1.42715	1.50096	1.1605	1.21198	1.2127	1.31665	RPA1491	light harvesting protein B-800-850, beta chain E (antenna pigment protein, beta chain E) (LH II-E beta)
orthoMCL1156	0.805556	0.69863	0.6625	0.80137	0.875	0.887097	0.888889	0.679348	0.529412	0.860465	0.702128	0.492647	0.754967	0.702703	0.811966	1.12727	0.555556	RPA2460	tyrosyl-tRNA synthetase
orthoMCL3648	0.55838	0.742698	0.662757	0.320255	0.728045	1.07519	1.57765	0.356464	0.320669	0.308426	1.23579	1.48293	0.394504	0.926829	0.541317	1.21087	0.884226	RPA3246	30S ribosomal protein S19
orthoMCL2228	0.916667	0.714286	0.663043	0.739726	1.03774	1.1087	0.923077	0.833333	0.722222	0.8125	0.717391	0.721519	0.852459	0.8	0.818182	0.8	0.582278	RPA0923	conserved hypothetical protein
orthoMCL0435	0.791525	0.898274	0.663158	0.850174	1.03322	1.3136	0.709677	0.818885	0.68595	0.983333	1.13061	0.680556	0.99759	0.658879	0.883721	0.933472	0.357488	RPA1157	conserved unknown protein
orthoMCL2590	0.676692	0.827957	0.663462	0.605839	1.14754	0.987578	1.6	0.633929	0.790323	0.637363	1.71429	0.913295	0.618421	0.69802	0.61039	0.840909	0.913907	RPA0313	imidazoleglycerol-phosphate synthase, cyclase subunit
orthoMCL4895	0.661765	1	0.663664	0.832536	1	0.503165	1	0.698182	1	0.490463	1	0.582734	0.719243	1	1	0.761905	1	RPA4053	possible dTDPglucose 4,6-dehydratase
orthoMCL2723	0.607595	0.625	0.663717	0.738318	0.753425	0.782609	0.77193	0.6	0.489051	0.55914	0.619403	0.66242	0.791667	0.723549	0.662222	0.612245	0.543379	RPA1644	conserved unknown protein
orthoMCL2252	0.93	0.820513	0.663934	0.673267	0.758772	0.815261	0.693878	1.02151	0.612121	0.725146	0.710744	0.704	0.679104	0.634286	0.727273	0.50289	0.644068	RPA0598	putative glutaredoxin
orthoMCL2041	0.803571	0.512821	0.664	0.826446	0.517647	0.606383	0.96	0.701031	0.490196	0.846154	0.548387	0.5125	0.78481	0.87931	0.44898	0.633333	0.548387	RPA0239	hypothetical protein
orthoMCL1137	0.579545	0.646497	0.664474	0.622449	1.17123	0.873754	1.00962	0.716216	0.305732	0.5	1	0.373665	0.714789	0.567823	0.752976	1.1129	0.305769	RPA4356	putative 50S ribosomal protein L25
orthoMCL2311	1.01064	0.847059	0.664474	0.703125	1.14444	0.969466	0.830508	0.785124	0.897059	0.9625	1.16667	0.988235	0.828877	0.867257	0.815534	0.771429	1.01515	RPA1267	putative flagellar motor switch protein
orthoMCL0043	0.513514	0.714286	0.666667	0.571429	1.13514	1	0.8	0.74359	0.480519	1	0.574468	0.503876	0.875	0.596491	0.831169	0.567568	0.578947	RPA2964	Multicopper oxidase, type 1
orthoMCL0104	0.644068	0.792952	0.666667	0.5	0.894737	0.591716	0.971429	0.525862	0.688889	0.472973	0.914286	0.854545	0.537037	0.87156	0.620253	1	0.757576	RPA3058	unknown protein
orthoMCL0124	0.736842	0.782609	0.666667	0.708333	0.75	0.818182	0.782609	0.521739	0.791667	0.744681	0.761905	0.810811	0.666667	0.803571	0.660714	0.666667	0.638889	RPA1183	conserved unknown protein
orthoMCL0171	0.552809	0.546875	0.666667	0.624339	0.777778	0.463235	0.665236	0.764957	0.540541	0.589552	0.756614	0.513369	0.836735	0.642857	0.470085	0.470803	0.506849	RPA4757	possible outer membrane receptor for iron transport
orthoMCL0217	0.674157	0.75	0.666667	0.5	0.952381	0.404762	0.591837	0.857143	0.479167	0.888889	0.8125	0.822222	0.535714	1.2	0.475248	0.939394	0.826087	RPA4403	morphinone reductase
orthoMCL0299	1	0.7	0.666667	0.8	0.8	1	0.833333	0.8	0.8	0.777778	0.714286	0.833333	0.833333	1	0.866667	0.666667	1	RPA3452	Phenylacetic acid degradation-related protein
orthoMCL0313	0.545455	0.473684	0.666667	0.666667	0.4	0.7	0.8	0.6	0.175439	0.8	0.4	0.454545	0.75	0.692308	0.482759	0.538462	0.5	RPA1563	putative nitrilase
orthoMCL0315	0.666667	0.5	0.666667	0.571429	1.2	1	0.8	0.625	0.833333	0.714286	1	0.666667	0.8	1	1	0.625	0.8	RPA2472	hypothetical protein
orthoMCL0326	0.833333	0.666667	0.666667	0.8	0.875	0.916667	0.785714	0.777778	0.888889	0.727273	0.888889	0.823529	0.923077	0.777778	1	0.846154	0.642857	RPA0641	possible flagellar hook-associated protein 2 (FliD, filament cap protein)
orthoMCL0390	0.666667	0.625	0.666667	0.4	0.727273	0.583333	0.727273	0.636364	0.538462	0.5	0.75	0.578947	0.5	0.47619	0.470588	0.7	0.636364	RPA1708	putative acyl-CoA dehydrogenase
orthoMCL0567	0.75	0.512195	0.666667	0.703704	0.785714	1.05714	0.973684	0.71875	0.382716	0.45283	1.09091	0.8	0.594595	0.563218	0.488372	0.630769	0.607143	RPA2507	possible haloacid dehalogenase
orthoMCL0647	0.444444	1	0.666667	0.75	0.833333	0.388889	0.923077	0.818182	1.07692	0.615385	0.8125	0.833333	0.777778	0.8	0.809524	0.833333	1.125	RPA4296	unknown protein
orthoMCL0767	0.578947	0.48	0.666667	0.611111	0.8	0.421053	0.571429	0.555556	0.736842	0.454545	0.782609	0.484848	0.909091	0.666667	0.769231	0.681818	0.358974	RPA2708a	hypothetical membrane protein
orthoMCL0835	0.657143	0.589286	0.666667	0.6875	0.725	0.61194	0.810811	0.648936	0.46	0.564103	0.638554	0.396552	0.573333	0.768116	0.565657	0.7	0.225	RPA1516	hypothetical protein
orthoMCL0928	0.846154	1	0.666667	0.846154	0.909091	0.75	1	0.769231	1.28571	0.8125	0.833333	0.75	0.818182	0.9	1	0.875	0.647059	RPA3866	conserved unknown protein
orthoMCL1065	0.56	0.888889	0.666667	0.647059	0.833333	0.583333	0.785714	0.6875	1	0.882353	0.692308	0.535714	1.23077	0.882353	0.833333	0.833333	0.931818	RPA2551	hypothetical protein
orthoMCL1144	0.857143	0.538462	0.666667	0.909091	0.777778	0.818182	0.857143	0.6	0.833333	0.727273	0.75	0.615385	0.785714	0.8	0.8125	1	0.611111	RPA1806	L-carnitine dehydratase/bile acid-inducible protein F
orthoMCL1176	0.695652	0.805556	0.666667	0.75	0.545455	0.384615	0.619048	0.636364	0.686047	0.586957	0.6	0.629032	0.911765	0.647059	0.825	0.695652	0.740741	RPA3794	conserved hypothetical protein
orthoMCL1179	0.75	1.13333	0.666667	1.15385	1.05556	1.125	1	0.777778	0.923077	1.11765	0.954545	0.84	0.952381	0.807692	0.857143	1.08	0.818182	RPA3798	conserved unknown protein
orthoMCL1260	0.857143	0.857143	0.666667	0.7	1	0.727273	0.875	0.666667	0.8	0.8	0.833333	0.833333	0.857143	0.888889	0.625	0.75	0.555556	RPA2796	glycine hydroxymethyltransferase
orthoMCL1281	0.473684	0.576923	0.666667	0.52	0.785714	0.5	0.62963	0.769231	0.545455	0.695652	0.642857	0.4	0.8125	0.583333	0.529412	0.769231	0.5	RPA4649	probable ABC transporter permease protein
orthoMCL1467	0.572917	0.648855	0.666667	0.621849	0.536585	0.574468	0.622517	0.663158	0.359477	0.424837	0.446429	0.517949	0.633028	0.443038	0.534161	0.691729	0.294944	RPA0002	DNA polymerase III beta subunit
orthoMCL1503	1	0.833333	0.666667	0.777778	0.75	0.888889	0.75	0.75	0.833333	1	0.857143	0.818182	1	0.714286	1	0.833333	1	RPA3698	putative drug efflux pump, Major Facilitator Superfamily (MFS)
orthoMCL1513	1	0.666667	0.666667	1	0.8	1.25	0.571429	0.8	1	0.8	0.8	0.666667	0.666667	0.8	0.8	0.8	0.8	RPA3711	possible sulfite reductase (NADPH)
orthoMCL1570	0.5	0.8	0.666667	0.727273	0.888889	0.8	0.6	0.6	0.666667	0.636364	0.75	0.666667	0.75	0.727273	0.888889	0.857143	0.6	RPA2330	putative ABC transporter ATP-binding protein
orthoMCL1587	0.666667	0.625	0.666667	0.833333	0.636364	0.555556	0.545455	0.444444	0.855634	0.666667	1	0.833333	0.545455	0.875	0.875	0.857143	0.714286	RPA2417	putative 3-ketoacyl-CoA reductase
orthoMCL1613	0.571429	0.506024	0.666667	0.638554	0.9	0.855072	0.928571	0.75	0.694444	0.547619	0.808511	0.655172	0.797619	0.573171	0.653061	0.764706	0.621622	RPA1095	Beta-lactamase-like
orthoMCL1660	0.75	0.594203	0.666667	0.7	0.933333	0.716667	0.836735	0.558824	0.6875	0.571429	0.723077	0.666667	0.607843	0.603448	0.666667	0.761905	0.792453	RPA3220	AAA ATPase
orthoMCL1773	0.909091	0.607143	0.666667	0.576923	0.75	0.862069	0.837209	0.6	0.64	0.676471	0.666667	0.595238	0.806452	0.53125	0.540541	0.733333	0.555556	RPA0808	hypothetical protein
orthoMCL2170	0.470588	0.615385	0.666667	0.65	0.625	0.722222	0.909091	0.705882	0.692308	0.48	0.785714	0.52	0.590909	0.538462	0.428571	1	0.5	RPA1916	two-component sensor histidine kinase, FeuQ
orthoMCL2177	0.75	0.52381	0.666667	0.826087	0.666667	1.15385	0.580645	0.588235	0.347826	0.529412	0.611111	0.575758	0.75	0.689655	0.785714	0.75	0.592593	RPA2196	conserved hypothetical protein
orthoMCL2207	0.8	0.666667	0.666667	0.6	0.833333	0.909091	0.777778	0.555556	0.8	0.454545	0.941176	0.6	0.583333	0.5	0.615385	0.625	0.318182	RPA0950	putative hemolysin
orthoMCL2230	0.56	0.5	0.666667	0.676471	0.777778	0.72	0.677419	0.555556	0.592593	0.5	0.560976	0.6	0.705882	0.573529	0.55102	0.6	0.617647	RPA0921	possible flagellar motor protein MotB
orthoMCL2251	1.33333	1	0.666667	1	1	0.857143	1.11111	0.923077	1.25	0.923077	1.05556	1.28947	0.7	0.96875	1.06667	1	1.28	RPA0597	possible competence protein F (COMF)
orthoMCL2360	0.666667	0.466667	0.666667	0.538462	0.45	0.5	1	0.875	0.466667	0.6	0.8	0.615385	0.636364	0.64	0.666667	0.75	0.615385	RPA2162	possible serine protease/outer membrane autotransporter
orthoMCL2421	0.8	0.6	0.666667	1	0.75	0.833333	1.33333	1	1	0.8	0.833333	1	1	0.666667	0.833333	1	0.833333	RPA2102	conserved hypothetical protein
orthoMCL2464	0.875	0.9	0.666667	1.14286	1.07692	1	1.11111	0.75	0.8	1.16667	1	0.857143	1	0.75	1	0.666667	0.916667	RPA1437	putative nitrogenase molybdenum-iron protein alpha chain (nitrogenase component I) (dinitrogenase)
orthoMCL2483	0.583333	0.833333	0.666667	0.75	0.727273	0.692308	0.52381	0.588235	0.571429	0.923077	0.7	0.727273	0.857143	1.33333	1	0.727273	0.615385	RPA1466	putative glutamyl-tRNA(Gln) amidotransferase subunit A
orthoMCL2586	0.572917	0.421053	0.666667	0.780488	0.727273	0.767677	0.810811	0.755814	0.693878	0.607595	0.659091	0.725	0.6	0.736842	0.371429	0.52381	0.40678	RPA0307	conserved hypothetical protein
orthoMCL2656	0.72549	0.586957	0.666667	0.62963	0.725	0.706897	0.913907	0.563636	0.471264	0.661017	0.711538	0.754717	0.602941	0.666667	0.736842	0.605263	0.636364	RPA4260	NADH-ubiquinone dehydrogenase chain F
orthoMCL2662	0.766667	0.722222	0.666667	0.7	0.78125	0.742857	0.838983	0.75	0.507692	0.708333	0.921053	0.717949	0.684211	0.803279	0.8	0.709677	0.765957	RPA4254	NADH-ubiquinone dehydrogenase chain L
orthoMCL2676	0.809524	0.722222	0.666667	0.930233	0.88	1.1	0.877551	0.630435	1.3	0.804878	0.742857	0.783784	0.96	0.709677	1.02941	0.604167	1.03448	RPA3471	ABC transporter, ATP-binding protein
orthoMCL2683	0.833333	0.8	0.666667	0.833333	1	0.666667	0.714286	0.8	1	0.857143	0.714286	0.625	0.833333	0.625	1	0.8	0.571429	RPA3462	Thiolase
orthoMCL2706	0.911392	0.666667	0.666667	1.21053	1.00862	1.2093	0.559896	0.454545	0.746032	0.550926	0.369048	0.656388	0.852713	0.55	0.880952	0.787879	0.472222	RPA3032	Phenylacetic acid degradation-related protein
orthoMCL2730	0.483871	0.520548	0.666667	0.527473	0.757576	0.402778	0.759259	0.536585	0.540984	0.46875	0.397959	0.454545	0.814815	0.5	0.793651	0.444444	0.483871	RPA1651	possible leucine/isoleucine/valine-binding protein precursor
orthoMCL2886	1	1	0.666667	0.833333	0.666667	1.25	0.75	1.66667	1	1	1	1	1.25	0.777778	0.8	1	1.2	RPA2065	putative nosL (possibly a disulfide isomerase)
orthoMCL2889	1.09091	1	0.666667	0.933333	0.9375	0.933333	0.85	0.722222	1	0.870968	0.6875	0.888889	1.2381	0.85	1.1875	0.833333	0.833333	RPA4342	conserved hypothetical protein
orthoMCL2965	0.708333	0.666667	0.666667	0.714286	1	0.814815	0.925	0.782609	0.7	0.787879	0.857143	0.55814	0.636364	0.772727	0.5	0.851852	0.612903	RPA0862	G-protein beta WD-40 repeat
orthoMCL3065	1.28571	0.545455	0.666667	0.466667	0.705882	0.714286	0.769231	0.5	0.4	0.5	0.583333	0.638889	0.393939	0.625	0.457143	0.533333	0.590909	RPA0909	Trp repressor binding protein
orthoMCL3071	1	0.5625	0.666667	0.52381	0.55	0.772727	0.428571	0.625	0.326923	0.705882	0.684211	0.657534	0.823529	0.78125	0.730769	0.666667	1	RPA0902	Glyoxalase/Bleomycin resistance protein/dioxygenase domain
orthoMCL3095	0.409091	0.36	0.666667	0.631579	0.466667	0.588235	0.473684	0.463415	0.447368	0.537037	0.458333	0.410256	0.848485	0.336134	0.591837	0.483871	0.326316	RPA0997	possible transcriptional regulator, ArsR family
orthoMCL3146	0.641509	0.698529	0.666667	0.735294	1	0.974359	0.903614	0.861111	0.471698	0.571429	0.909091	0.426829	0.847222	0.662338	0.693548	1.1875	0.419355	RPA0163	glutamate 5-kinase
orthoMCL3181	0.777778	0.545455	0.666667	0.909091	0.714286	0.818182	1	0.777778	0.75	0.9	0.857143	0.777778	1	0.714286	1.125	0.7	0.875	RPA4665	2-isopropylmalate synthase
orthoMCL3275	0.666667	0.833333	0.666667	1	1	1.2	1.2	1	1	1	0.8	0.833333	1	0.857143	1	1.25	0.75	RPA0130	transcriptional regulator, LysR family
orthoMCL3281	0.625	0.592593	0.666667	0.684211	1	1	0.722222	0.473684	0.666667	0.611111	0.9375	0.5	0.555556	0.578947	0.647059	0.75	0.444444	RPA0251	MiaB-like tRNA modifying enzyme
orthoMCL3296	0.666667	0.583333	0.666667	0.875	0.615385	0.75	0.615385	0.857143	0.380952	0.714286	0.583333	0.538462	1	0.777778	0.7	0.857143	0.5	RPA1566	possible branched-chain amino acid transport system ATP-binding protein
orthoMCL3300	0.666667	0.783133	0.666667	0.5625	0.6	0.65	0.619048	0.666667	0.615385	0.692308	0.466667	0.653846	0.529412	0.344828	0.916667	0.6	0.666667	RPA1561	cbbX protein homolog
orthoMCL3352	0.571429	0.5	0.666667	0.545455	0.833333	0.555556	0.461538	0.714286	0.75	0.6	0.714286	0.416667	0.875	0.571429	0.470588	0.666667	0.416667	RPA1417	putative branched-chain amino acid transport system ATP-binding protein
orthoMCL3388	0.8	0.818182	0.666667	1.1	0.909091	0.777778	1.22222	0.666667	0.857143	0.666667	0.7	0.75	0.909091	0.888889	0.888889	1.125	0.666667	RPA3143	conserved hypothetical protein
orthoMCL3397	0.746914	0.808036	0.666667	0.671717	1.08602	1.06667	1.28182	0.714286	0.74026	0.569948	1.9798	1.08209	0.686957	0.795833	0.620301	1.04372	1.15254	RPA0190	succinyl-CoA synthetase alpha-subunit
orthoMCL3411	0.814815	0.8	0.666667	0.578947	0.735294	0.725	1.17241	0.64	0.568182	0.741379	0.666667	0.857143	0.711864	0.878049	0.660714	0.9	0.666667	RPA3901	Flageller protein FlgA
orthoMCL3428	0.56	0.9	0.666667	1	0.809524	0.947368	1.05	0.869565	0.625	0.88	0.84	0.844444	0.958333	0.642857	0.8	0.789474	0.606061	RPA3921	possible acetoin dehydrogenase (TPP-dependent) beta chain
orthoMCL3551	0.913043	0.583333	0.666667	0.681818	0.833333	1	0.842105	0.6	1.05	0.444444	0.772727	0.818182	0.769231	0.478261	0.913043	0.83871	0.785714	RPA4475	conserved hypothetical protein
orthoMCL3565	0.789474	0.864865	0.666667	0.576271	0.666667	0.5	0.414286	0.84	0.6875	0.508197	0.393939	0.483871	0.591837	0.708333	1.02941	0.888889	0.416667	RPA0142	multidomain chemotaxis histidine kinase CheA1 (Hpt, CheA, & CheW domains)
orthoMCL3617	0.9	0.809524	0.666667	0.692308	0.727273	0.909091	0.863636	0.6	0.710526	0.727273	0.772727	0.485714	0.818182	0.588235	0.730769	0.666667	0.47619	RPA3843	putative potassium efflux transporter
orthoMCL3672	0.75	0.75	0.666667	0.9	1.14286	0.666667	1	0.909091	0.666667	0.916667	0.714286	0.666667	0.75	0.692308	0.875	1.1	1	RPA3654	putative molybdopterin-guanine dinucleotide biosynthesis protein A
orthoMCL3689	0.515358	1.13793	0.666667	0.745562	1.01136	1.35455	0.929688	0.537383	1.07353	0.931034	2.01818	1.19835	0.660131	1.17925	0.602817	1.06623	0.838028	RPA3671	translation initiation factor if-1 (infA)
orthoMCL3747	0.8	0.833333	0.666667	1	1	1	0.714286	0.6	0.833333	1	0.8	0.714286	0.75	0.833333	1	0.8	1	RPA0107	putative Zn-binding dehydrogenase
orthoMCL3877	1.05882	0.888889	0.666667	0.666667	0.875	0.818182	0.7	0.75	0.625	0.7	0.692308	0.666667	0.615385	0.631579	0.875	0.857143	0.6	RPA0659	benzoyl-CoA reductase subunit
orthoMCL3884	0.444444	0.6	0.666667	0.75	0.8	0.8	0.888889	0.714286	0.714286	0.666667	0.5	0.666667	0.875	0.7	0.714286	0.777778	0.833333	RPA0651	cyclohexanecarboxylate-CoA ligase
orthoMCL3894	0.846154	1	0.666667	0.785714	1.3	1	0.769231	0.6	0.888889	0.857143	0.7	0.75	0.875	0.615385	1.08333	0.8	0.647059	RPA0639	RNA polymerase ECF-type sigma factor
orthoMCL3897	0.833333	0.75	0.666667	0.625	1	0.75	0.8	0.8	1	0.666667	0.857143	0.75	0.8	0.75	1	1	0.75	RPA0636	hypothetical protein
orthoMCL3914	0.888889	0.625	0.666667	0.875	0.785714	0.833333	0.769231	1	0.933333	0.909091	0.642857	0.647059	1.11111	0.727273	0.928571	0.8	0.789474	RPA2836	possible hydrolase
orthoMCL3933	1.22222	0.6	0.666667	0.777778	1.33333	1	0.769231	0.777778	0.866667	0.909091	0.666667	0.714286	0.818182	0.692308	1	0.888889	0.666667	RPA0690	phosphonate ABC transporter, ATP-binding component, PhnL protein
orthoMCL3934	0.9	0.714286	0.666667	0.8	1	0.888889	1.42857	0.8	0.75	1	0.857143	0.692308	1	0.777778	0.75	0.777778	0.7	RPA0691	phosphonate ABC transporter, ATP-binding component,PhnK protein
orthoMCL4020	0.642857	0.764706	0.666667	0.833333	0.818182	0.875	0.941176	0.631579	0.5	0.777778	0.571429	0.578947	0.75	0.695652	0.705882	1.08333	0.5625	RPA0020	Ketopantoate reductase ApbA/PanE
orthoMCL4107	0.8	0.727273	0.666667	0.642857	1	0.666667	1.26471	0.521739	0.818182	0.75	1.05882	1.11111	0.76	1	0.518519	1	0.857143	RPA0546	hypothetical protein
orthoMCL4184	0.542857	0.592105	0.666667	0.757576	0.666667	0.723077	0.702128	0.75	0.444444	0.527778	0.537037	0.610526	1	0.488372	1	0.827586	0.328947	RPA4582	UDP-galactose 4-epimerase
orthoMCL4195	1.81818	0.666667	0.666667	0.727273	0.8125	1.0625	1.03125	0.857143	0.787879	1.2	0.85	0.85	1.125	1	0.944444	1	0.823529	RPA0550	RNA polymerase ECF-type sigma factor
orthoMCL4233	0.529412	1	0.666667	0.694444	0.823529	0.642857	0.848485	0.428571	0.758621	0.607143	1	0.753086	0.648649	0.777778	0.657143	0.636364	0.739726	RPA2930	conserved unknown protein
orthoMCL4431	0.833333	0.842105	0.666667	0.857143	1	0.6	0.888889	0.666667	0.625	0.875	1.53846	0.666667	0.7	1	1	0.947368	0.684211	RPA3559	transcriptional regulator, ArsR family, ArsR3
orthoMCL4440	0.714286	1	0.666667	0.857143	0.384615	0.857143	0.833333	0.5	0.35	0.714286	1	0.333333	1	0.666667	0.857143	0.5	1	RPA1372	putative nitrogenase cofactor synthesis protein
orthoMCL4455	0.75	1	0.666667	0.5	0.555556	0.833333	0.833333	0.625	0.833333	0.555556	1	0.571429	1	0.666667	1	0.833333	1	RPA1389	conserved hypothetical protein
orthoMCL4461	0.666667	1	0.666667	0.647059	0.727273	0.6	0.785714	0.818182	0.6	0.526316	1	0.55	0.647059	0.526316	0.727273	0.75	1	RPA1395	possible trehalose/maltose binding protein
orthoMCL4492	0.75	0.571429	0.666667	0.875	1	0.833333	1.2	1	0.6	1	1	1	1	0.466667	0.833333	0.5	0.238095	RPA3292	hypothetical protein
orthoMCL4513	0.560606	1	0.666667	0.575342	0.769231	0.369565	0.581633	0.535714	1	0.614286	0.626866	0.368421	0.628571	0.704918	0.694915	1	0.47619	RPA2648	unknown protein
orthoMCL4676	0.727273	0.769231	0.666667	0.642857	1	1	1	0.7	1	0.8	1	1.33333	1	1	1	1.07143	1.11111	RPA2397	5-methyltetrahydropteroyltriglutamate- homocystein e methyltransferase
orthoMCL5044	0.6	0.58	0.666667	0.745098	1	0.818182	1	0.529412	1	0.571429	1	1	0.866667	1	1	1	1	RPA2261	GMP synthetase: N-terminal fragment
orthoMCL1435	0.407374	0.607735	0.667683	0.647189	0.60367	0.758749	0.681467	0.566871	0.219858	0.363158	0.523681	0.194313	0.623722	0.423313	0.537288	0.769108	0.221365	RPA2022	specialized acyl carrier protein
orthoMCL1355	1.30645	0.709302	0.667797	1.20455	0.54321	1.06061	0.462264	1.28395	0.725	1.08475	0.391304	1.46526	0.663158	0.9375	0.895522	0.863636	0.602941	RPA4225	RNA polymerase ECF-type sigma factor
orthoMCL3283	0.800905	0.835777	0.667954	0.734219	1.15451	1.13781	1.28169	0.969512	0.598214	0.946281	1.545	0.790941	0.85348	0.871212	0.772414	0.935622	0.686275	RPA0253	DUF589
orthoMCL3068	0.714614	1.25134	0.668478	1.05078	0.789352	0.728717	0.936404	0.822622	1.09917	0.893443	0.764881	1.37822	0.991254	0.787709	1.40842	0.901602	0.993412	RPA0905	Flp/Fap pilin component
orthoMCL2846	0.683824	0.664634	0.668831	0.716763	0.943089	1.06061	1.0989	0.709402	0.695652	0.52349	1.36771	1.00885	0.657143	0.719298	0.763052	1	0.760331	RPA3983	putative nucleotide sugar epimerase/dehydratase
orthoMCL3662	0.731343	0.732143	0.668831	0.705882	0.716667	0.681159	0.777778	0.734375	0.740741	0.625	0.653846	1.21053	0.625	0.634615	0.8	0.822581	0.721311	RPA3642	putative alpha-amylase
orthoMCL2587	0.588496	0.522523	0.668874	0.55102	0.761905	0.772455	0.468208	0.619048	0.233766	0.447205	0.669565	0.210256	0.8	0.337838	0.689655	0.886957	0.180702	RPA0309	imidazoleglycerol-phosphate dehydratase
orthoMCL0366	0.789474	0.736842	0.669421	0.804054	0.895425	1.10563	1.93548	0.922414	0.5	0.864198	0.807453	1.11702	0.895288	1.26174	0.872093	0.8125	0.922179	RPA1304	possible flagellar basal-body rod modification protein FlgD
orthoMCL1825	1.27473	0.659836	0.669725	0.788732	0.668033	0.715909	0.70776	0.523605	0.663934	0.993388	0.585859	1.06071	1.46303	1.77796	1.18548	1.00405	0.702564	RPA4601	conserved hypothetical protein
orthoMCL0561	0.472817	0.492958	0.670077	0.6	0.79932	0.533816	0.746154	0.385321	0.211864	0.362117	0.542781	0.166324	0.747331	0.381944	0.728097	0.901478	0.157025	RPA2513	elongation factor P
orthoMCL1611	0.755814	0.808989	0.670886	0.825581	1.07547	0.902439	0.9	0.61039	0.469136	0.791667	1.25424	0.411111	0.847826	0.569767	0.766667	1.15385	0.143959	RPA1097	DUF28
orthoMCL0841	0.824275	1.11184	0.671642	0.76435	1.04404	1.34462	1.03015	1.06389	0.666068	1.2112	0.687291	1.23702	1.25073	1.14074	1.51227	1.09846	1.08608	RPA1523	bacteriochlorophyllide reductase subunit BchY
orthoMCL0948	0.680982	0.644737	0.671958	0.705584	0.705556	0.684524	0.637209	0.668831	0.712121	0.606897	0.552448	0.719298	0.7	0.592105	0.904762	0.70068	0.604317	RPA1121	putative diguanylate cyclase (GGDEF)/phosphodiesterase (EAL)
orthoMCL4688	0.69697	1	0.672131	1	0.803279	0.685714	1	0.784314	0.571429	0.686275	0.787879	0.674419	0.952381	0.344828	1	1	1	RPA2958	putative DNA-binding protein
orthoMCL1490	0.764706	0.74	0.673077	0.806452	0.9	0.945455	0.981132	0.8	0.633803	0.75	1.22727	0.804348	0.794872	0.911111	0.751825	0.829268	0.927273	RPA0612	possible sugar kinase
orthoMCL0036	0.577778	0.534483	0.673469	0.511628	0.576923	0.526316	0.681818	0.306667	0.612903	0.425532	0.463415	0.663265	0.44186	0.452381	0.444444	0.5	0.591837	RPA4739	conserved hypothetical protein
orthoMCL0783	0.472222	0.324324	0.673469	0.52	0.770492	0.75	0.835165	0.354167	0.596774	0.352	0.762712	0.619048	0.504274	0.62585	0.546875	0.476744	0.713043	RPA2688	small protein B
orthoMCL3706	0.66	0.826087	0.673469	0.918367	0.78	0.492537	0.75	0.789474	0.729167	0.809524	0.632353	0.829787	0.9	0.704545	0.789474	0.759259	0.535714	RPA3689	peptide ABC transporter, permease protein
orthoMCL3148	0.641026	0.545455	0.674419	0.766667	0.897436	1.1	0.590909	0.479167	0.477273	0.794118	0.861111	0.58	0.746835	0.690476	0.714286	0.911111	0.684211	RPA0165	possible nicotinate-nucleotide adneylyltransferase
orthoMCL3901	0.6875	0.571429	0.674419	0.767442	0.807692	0.625	0.674419	0.714286	0.490196	0.513514	0.925	0.367089	0.655738	0.561404	0.641791	0.72093	0.515152	RPA3492	dihydrofolate reductase
orthoMCL1188	0.846154	0.727273	0.675	0.809278	0.914286	0.354651	0.945946	0.990291	0.533898	1.08621	0.782609	0.413408	0.841176	0.739726	1.00926	0.857143	0.74216	RPA3808	ATP-binding component of ABC transporter (putative for high-affinity branched-chain amino acid transport)
orthoMCL3924	0.618644	0.609375	0.675	0.683099	0.730337	0.864865	0.765823	0.594828	0.523256	0.492537	0.742188	0.452381	0.575342	0.650485	0.66092	0.796748	0.516588	RPA3085	putative alanine racemase
orthoMCL3637	0.668293	0.360428	0.67561	0.386014	0.828265	0.684466	1.32723	0.37481	0.391892	0.264292	0.844812	1.04659	0.470446	0.441022	0.743922	1.07459	0.919393	RPA3235	50S ribosomal protein L6
orthoMCL0744	0.657895	0.677778	0.675676	0.75	1	0.642857	0.571429	0.588235	0.48	0.615385	0.388889	0.615385	0.75	0.625	0.733333	1.03704	0.303571	RPA3368	hypothetical protein
orthoMCL1279	0.517241	0.538462	0.675676	0.547619	0.842105	0.571429	0.714286	0.6	0.295455	0.555556	0.513514	0.464286	0.568966	0.597938	0.708333	0.606061	0.528302	RPA4651	possible glutaconate CoA-transferase, subunit A
orthoMCL1415	0.790698	0.701754	0.675676	0.552083	1.17391	1.26027	0.80597	0.854839	0.768421	0.699029	0.8	0.794872	0.728	0.62069	0.773006	1.16418	0.619048	RPA2000	putative isopropyl malate synthase
orthoMCL2508	0.938202	0.794118	0.675799	0.525612	0.731449	0.719008	0.900302	0.915761	0.765152	0.654369	0.718543	0.730022	0.615222	0.701389	0.727488	0.662921	0.935294	RPA1497	putative RND multidrug efflux membrane fusion protein MexC precursor
orthoMCL5121	0.851064	1	0.676056	0.953488	1	0.906977	0.71875	1.09756	1	1	1	0.53913	1	1	1	1	1	RPA2205	hypothetical protein
orthoMCL1915	0.761905	0.689655	0.676471	0.833333	1.17391	0.807692	0.828571	0.730769	0.658537	0.947368	0.666667	0.930233	0.973684	1.06667	1	1	0.938776	RPA0461	succinate-semialdehyde dehydrogenase
orthoMCL2012	0.611111	0.692308	0.676471	0.689189	1	0.448276	0.535714	0.657143	0.4375	0.567164	0.666667	0.547619	0.605634	0.722222	0.545455	0.833333	0.382979	RPA3603	possible transglycosylase
orthoMCL2128	0.571429	0.666667	0.676471	0.515152	0.84375	0.851852	0.740741	0.571429	0.52	0.633333	0.967742	0.6	0.55	0.596154	0.473684	0.731707	0.591837	RPA1076	putative oxidoreductase
orthoMCL2763	0.821429	0.761194	0.676471	0.488889	1.44068	0.714286	1	0.621622	0.534884	0.819672	1	0.90411	0.969697	0.827273	0.692308	1.32727	0.729167	RPA3447	putative enoyl-CoA hydratase/isomerase
orthoMCL4300	0.634146	0.7	0.676923	0.639344	0.933333	1	1.06667	0.608696	0.633333	0.878049	1.15152	0.875	0.703704	1.11111	0.613333	1.14286	0.978261	RPA3059	hypothetical protein
orthoMCL0092	0.842105	0.754717	0.678571	0.76	0.794118	0.727273	1	0.809524	0.638298	1.04918	0.84	0.733333	0.888889	0.821429	0.780488	1	0.714286	RPA3753	DUF404
orthoMCL0329	0.746835	0.706897	0.678571	0.678899	0.630435	0.838323	0.842697	0.659664	0.5	0.786177	0.75	0.45122	0.613636	0.604027	0.62	0.733333	0.508621	RPA3519	putative DNA repair protein RecN
orthoMCL0676	0.6	0.666667	0.678571	0.5625	1	1	0.777778	0.5	0.4	0.645161	0.777778	0.5	0.964286	0.590909	0.744681	1.22222	0.356322	RPA4786	putative beta-ketoacyl reductase
orthoMCL2579	0.523256	0.479042	0.678571	0.533981	0.618421	0.650602	0.757895	0.435484	0.403846	0.408333	0.5	0.362069	0.636364	0.377778	0.434783	0.607595	0.258065	RPA0300	putative dephospho-CoA kinase CoaE
orthoMCL3197	0.855556	0.557377	0.678571	0.737374	0.669492	0.883495	1.10191	0.54878	0.350877	0.597701	0.923077	0.377778	0.669725	0.777778	0.788991	1.17391	0.451429	RPA4743	argininosuccinate lyase, (ASAL)
orthoMCL1872	0.776978	0.74463	0.679012	0.820359	0.975	1.025	0.953125	0.702128	0.491667	0.758065	1.19429	0.549223	0.628866	0.918129	0.673077	1.1681	0.535503	RPA4530	conserved hypothetical protein
orthoMCL3279	0.650426	0.798458	0.679087	0.517241	1.00704	0.781654	0.86722	0.557809	0.429664	0.499094	1.52651	0.778488	0.559561	0.733716	0.545699	1.08082	0.800481	RPA0176	putative H+-transporting ATP synthase beta chain.
orthoMCL1968	0.614754	0.701613	0.679389	0.544444	0.62465	0.613636	0.919831	0.507042	0.511983	0.640934	0.42623	0.500928	0.679317	0.569355	0.640316	0.649819	0.519751	RPA1821	conserved hypothetical protein
orthoMCL1643	0.816993	0.972973	0.679426	0.983051	0.871473	0.889937	0.954667	0.645833	0.849673	0.708861	0.477124	0.822034	0.68595	0.660079	1.0362	0.912698	0.80083	RPA3957	Hpt domain
orthoMCL0602	0.941176	0.46875	0.68	0.869565	0.777778	0.827586	0.909091	0.75	0.5	0.789474	1.05	0.459459	0.666667	0.689655	0.703704	1.06667	0.256757	RPA4506	putative short-chain alcohol dehydrogenase
orthoMCL2964	0.583333	0.742857	0.68	0.875	0.92	0.857143	0.833333	0.758621	0.625	0.6	1.13043	0.695652	0.862745	0.694915	0.678571	0.888889	0.530303	RPA0863	possible MgtC-magnesium transport
orthoMCL3940	0.789474	0.54321	0.68	0.607843	0.884058	0.666667	0.75	0.615385	0.5	0.54386	0.611111	0.328358	0.717949	0.444444	0.536585	0.702703	0.236364	RPA1684	putative 3-ketoacyl-acyl carrier protein reductase
orthoMCL4246	1.125	0.769231	0.68	0.857143	0.75	0.62963	1	0.714286	0.7	0.769231	0.666667	0.695652	0.571429	0.740741	0.705882	0.625	0.833333	RPA3443	possible isomerase/decarboxylase
orthoMCL4278	0.730769	0.369863	0.68	0.611111	0.761905	0.604651	0.741176	0.5	0.421053	0.588235	0.8	0.350877	0.72	1	0.658537	0.918033	0.23913	RPA2263	possible plasmid stabilization protein
orthoMCL4339	0.9375	0.653846	0.68	0.56	0.913043	0.666667	0.9	0.636364	0.6875	1	1	0.685714	0.617647	0.588235	0.588235	0.68	0.68	RPA1588	putative L-allo-threonine aldolase
orthoMCL3823	0.71831	0.678571	0.680556	0.544304	0.75	0.774648	0.781609	0.513158	0.59375	0.52809	0.742857	0.689655	0.589744	0.62069	0.723684	0.678571	0.820225	RPA4777	phosphate ABC transporter ATP-binding protein, PstB
orthoMCL3144	0.758621	0.638889	0.680851	0.646154	0.971429	1.06154	0.842105	0.677966	0.373984	0.703704	0.736842	0.370968	0.769231	0.62069	0.690476	1.04348	0.353535	RPA0161	Permeases of the drug/metabolite transporter (DMT) superfamily
orthoMCL3944	0.719536	1.02967	0.681223	0.836127	0.630491	0.931442	0.673031	0.860125	0.541806	0.775221	0.729622	1.10057	0.791289	0.943182	0.653392	0.644567	1.85437	RPA4017	hypothetical protein
orthoMCL0762	0.894737	1	0.681818	0.873684	0.961538	0.989474	0.806723	0.862069	0.83	0.801802	0.902778	0.878307	0.866667	0.755556	0.867403	0.795699	0.97037	RPA2713	conserved hypothetical protein
orthoMCL1175	0.703125	0.631579	0.681818	0.775	0.685393	0.533333	0.75641	0.581081	0.54321	0.55102	0.744186	0.615385	0.9	0.528	1.15789	0.719101	0.682171	RPA3793	conserved hypothetical protein
orthoMCL1373	0.473684	0.666667	0.681818	0.631579	0.733333	0.842105	0.764706	0.5	0.631579	0.518519	0.619048	0.478261	0.692308	0.741935	0.708333	0.65	0.483871	RPA4426	Glutathione S-transferase, N-terminal
orthoMCL1516	0.571429	0.666667	0.681818	0.538462	1.07143	1.05	0.625	0.65	0.566667	0.513514	0.9375	0.7	0.513514	0.92	0.465116	1.05556	0.6875	RPA3715	acetyl-CoA acetyltransferase
orthoMCL1721	0.8125	0.647059	0.681818	0.9	1	1	1.05556	0.722222	0.666667	0.714286	0.548387	0.636364	0.9375	0.75	0.875	0.875	0.65	RPA1883	hypothetical protein
orthoMCL1754	0.666667	0.545455	0.681818	0.423077	0.714286	0.818182	0.785714	0.733333	0.473684	0.65	0.782609	0.451613	0.53125	0.542857	0.681818	0.9	0.301205	RPA0789	putative serine-glyoxylate aminotransferase
orthoMCL1832	0.611111	0.576923	0.681818	0.769231	0.591837	0.538462	0.6	0.75	0.5	0.625	0.522388	0.545455	0.555556	0.811321	0.948276	0.5	0.606061	RPA4593	possible branched-chain amino acid aminotransferase
orthoMCL1896	0.84375	0.516129	0.681818	0.714286	0.65	0.789474	0.848485	0.846154	0.875	0.690476	0.809524	0.692308	0.675	0.646154	0.744186	0.794118	0.740741	RPA0441	conserved hypothetical protein
orthoMCL2352	0.580645	0.566667	0.681818	0.676471	0.66	0.529412	0.649123	0.653846	0.576923	1.08621	0.338983	0.5	0.77193	0.894737	1.21875	0.606061	0.541667	RPA1214	putative ABC transporter ATP-binding protein
orthoMCL3508	0.585366	0.784314	0.681818	0.604167	0.764706	0.677419	0.684211	0.543478	0.586207	0.613636	0.514286	0.68	0.692308	0.777778	0.557692	0.8	0.578947	RPA4703	4-carboxy-2-hydroxymuconate-6-semialdehyde dehydrogenase
orthoMCL3907	0.857143	0.888889	0.681818	1.18182	0.846154	0.8	0.833333	0.894737	0.956522	0.735294	0.9	0.651163	0.96	0.833333	1	1	0.75	RPA3498	possible chromate transport protein similar to chrA
orthoMCL4050	0.444444	1	0.681818	0.642857	0.73913	0.740741	0.72	0.533333	0.37931	0.45	0.64	0.333333	0.611111	0.53125	0.592593	0.96875	0.311475	RPA1181	Haloacid dehalogenase-like hydrolase
orthoMCL0840	0.941226	1.50182	0.682119	0.850719	0.831012	1.2931	0.96097	1.31115	0.661972	1.06586	0.962373	1.60637	0.934834	1.42982	1.24475	0.948895	1.50962	RPA1522	bacteriochlorophyllide reductase subunit BchX
orthoMCL0586	0.709497	0.633188	0.682353	1.14583	0.869565	1.40476	0.736527	0.712707	0.736162	0.619632	0.765957	0.741935	0.769784	0.193199	0.738636	0.791667	0.575342	RPA2479	methyl-accepting chemotaxis receptor/sensory transducer
orthoMCL2981	0.589356	0.644241	0.682392	0.500528	0.759375	0.73384	1.11946	0.479743	0.385217	0.532804	1.36276	0.780421	0.496023	0.836154	0.493069	0.686643	0.847392	RPA0845	probable ATP synthase subunit C TRANSMEMBRANE protein
orthoMCL3607	0.869565	0.609524	0.68254	1.06522	0.909091	1.18605	1.01064	0.758621	0.921053	0.840909	0.727273	0.631579	0.704545	0.829787	0.907895	0.84	0.9	RPA4518	hypothetical protein
orthoMCL0304	1.05556	1.28571	0.682927	0.659574	0.875	0.9	0.947368	1.23529	1.0625	1	0.882353	0.571429	0.758621	0.807692	0.846154	0.818182	1.13793	RPA3152	hypothetical protein
orthoMCL0359	0.597403	0.508772	0.682927	0.602564	0.571429	0.47619	0.952756	0.465753	0.451613	0.488889	0.522727	0.5	0.666667	0.494845	0.571429	0.474359	0.474359	RPA1296	putative diguanylate cyclase (GGDEF) with HAMP domain
orthoMCL2312	0.804878	0.772277	0.683168	0.633028	0.86	1.14286	0.75	0.730337	0.743902	0.720339	0.875	0.916168	0.80292	0.87069	0.946429	1.03261	0.990196	RPA1268	two-component flagellar transcriptional activator FlbD, Fis-type
orthoMCL1839	0.626168	0.702811	0.683333	0.692308	0.869565	0.857143	0.770335	0.630769	0.659218	0.590476	0.740741	0.598684	0.652174	0.828194	0.782609	0.604651	0.875	RPA4586	possible Glycosyl transferases group 1
orthoMCL3480	0.539683	0.54878	0.683333	0.45977	0.8125	0.897059	0.964706	0.557377	0.648649	0.52	1.2619	0.636364	0.534091	0.626667	0.52381	1.01282	0.52381	RPA0624	putative succinyl-diaminopimelate desuccinylase
orthoMCL2215	0.831169	0.679537	0.683417	0.692308	0.95	0.795	0.929825	0.608247	0.519231	0.800948	0.868687	0.604061	0.831683	0.661765	0.755102	0.957447	0.545064	RPA0940	fructose-bisphosphate aldolase
orthoMCL2320	0.758621	0.396694	0.683871	0.486034	0.859375	0.623457	0.6875	0.409091	0.475	0.577465	0.814815	0.296703	0.59292	0.534483	0.692308	0.934426	0.274809	RPA1276	carbamoyl-phosphate synthase small subunit
orthoMCL1069	0.55	0.590909	0.684211	0.882353	0.62963	0.736842	0.692308	0.8	0.588235	0.631579	0.5	0.6	0.6875	0.6	0.75	0.5	0.433333	RPA4170	possible branched-chain amino acid ABC transport system substrate-binding protein
orthoMCL1923	0.661765	0.606061	0.684211	0.773333	0.762376	0.7375	0.930233	0.578947	0.526316	0.416667	0.533333	0.461538	0.45082	0.726027	0.515152	0.47619	0.350515	RPA0473	possible glutamate synthase.
orthoMCL2857	0.6875	0.5	0.684211	0.8125	0.72	0.666667	0.678571	0.647059	0.619048	0.7	0.789474	0.62069	0.8125	0.75	0.65625	0.588235	0.535714	RPA3972	putative diheme cytochrome c-553
orthoMCL3501	0.833333	0.6875	0.684211	0.77193	0.857143	1.11905	0.637931	0.681818	0.705882	0.828125	0.717391	0.835616	0.686567	0.796296	0.688889	0.8125	0.753846	RPA4712	TPR repeat
orthoMCL3686	1	0.916667	0.684211	0.6	1.0625	1.3	1.05	0.75	0.7	1.33333	0.647059	0.586207	0.923077	1.33333	1.21429	1	1.35714	RPA3668	putative ABC transporter system permease component, possible fused protein
orthoMCL3989	1.16667	0.65	0.684211	1.1875	0.923077	0.8125	0.583333	0.941176	0.526316	1.125	1.3	0.461538	1.09524	1.70588	0.8	1	0.62963	RPA0414	DUF167
orthoMCL4192	1	0.583333	0.684211	0.8125	0.733333	0.75	1	0.5	0.5	0.666667	0.4	0.578947	0.833333	0.571429	0.75	0.692308	0.333333	RPA0582	conserved unknown protein
orthoMCL1195	0.487805	0.675676	0.685714	0.582524	0.766667	0.680412	0.804598	0.52439	0.445946	0.443182	0.688172	0.525773	0.684932	0.509434	0.548387	0.85	0.383838	RPA3818	phosphoribosylformylglycinamidine synthase I
orthoMCL5275	0.75	1	0.685714	0.730769	1	0.827586	1	0.59375	1	1	1	1	1	1	1	0.655172	1	RPA4094	conserved hypothetical protein
orthoMCL1425	0.701923	0.816993	0.686957	0.789116	0.773869	0.854902	0.857988	0.764706	0.610811	0.594406	0.753927	0.513661	1.175	0.555556	0.621951	0.753165	0.54902	RPA2012	conserved unknown protein
orthoMCL2149	0.664634	0.717391	0.686957	0.703349	0.896907	0.974026	1.14286	0.703704	0.78125	0.60274	1.32	0.863636	0.556962	0.778226	0.582677	1.02985	0.95	RPA1047	putative glycyl-tRNA synthetase, beta chain
orthoMCL2648	0.732394	0.797619	0.687023	0.726316	0.825	0.825397	0.960784	0.648	0.557047	0.659864	0.664062	0.613636	0.726562	0.531532	0.676768	0.79	0.678571	RPA4187	two component sigma-54-dependent transcriptional regulator, Fis family
orthoMCL0158	0.631579	0.769231	0.6875	0.571429	0.842105	0.590909	0.823529	0.481481	0.409091	0.555556	0.490909	0.631579	0.633333	0.68	0.676471	0.705882	0.36	RPA0087	putative Major Facilitator Superfamily (MFS) transporter
orthoMCL0459	0.642857	0.714286	0.6875	0.8	0.916667	0.857143	0.647059	0.6	0.533333	0.666667	0.75	0.555556	0.785714	0.666667	0.727273	0.6875	0.380952	RPA1127	probable branched-chain amino acid transport protein AzlC
orthoMCL0566	0.642857	0.727273	0.6875	0.625	0.857143	0.928571	0.818182	0.615385	0.5	0.684211	0.888889	0.588235	0.777778	0.5	0.533333	0.666667	0.48	RPA2508	putative single-strand DNA-specific exonuclease
orthoMCL0626	0.53125	0.621622	0.6875	0.823529	0.8	0.631579	1.30303	0.478261	0.647059	0.461538	0.970588	0.5625	0.56	0.594937	0.483333	0.583333	0.491803	RPA4321	putative enoyl-CoA hydratase paaG
orthoMCL1048	0.758621	0.943548	0.6875	0.648649	1.05952	0.834783	1.42056	0.768421	0.488372	0.92381	1.67368	0.521739	0.713333	0.978102	0.635135	1.51485	0.445736	RPA2831	protein-export membrane protein secD
orthoMCL1324	0.545455	0.616667	0.6875	0.657895	0.677419	0.785714	0.765957	0.75	0.560976	0.514286	0.714286	0.565217	0.617647	0.555556	0.66	0.83871	0.5	RPA4373	possible protease
orthoMCL1489	0.571429	0.846154	0.6875	0.722222	0.615385	1	0.72	0.5	0.842105	0.65	0.8	0.57377	0.75	0.552632	0.666667	0.928571	0.5625	RPA0611	conserved unknown protein
orthoMCL1940	1	0.944444	0.6875	0.893333	1.04762	1.04762	1.13889	1	0.777778	0.956522	0.923077	0.785714	1.38889	0.921053	0.84375	1.1	0.766667	RPA0494	sensor histidine kinase with PAS/PAC and Response regulator receiver domains
orthoMCL2671	0.736842	1	0.6875	1.11905	1	0.803922	0.666667	0.843137	0.857143	0.735849	0.72973	1.55556	1	0.815789	0.764706	0.795918	0.702128	RPA4512	possible response regulator receiver
orthoMCL3547	0.666667	0.368421	0.6875	0.470588	0.666667	0.764706	0.888889	0.291667	0.5	0.473684	0.625	0.75	0.666667	0.578947	0.5	0.571429	0.615385	RPA4471	conserved hypothetical protein
orthoMCL4558	0.9375	0.565217	0.6875	0.764706	0.7	1	1	0.8	0.55	0.888889	1	1.05263	0.9375	0.75	1	1	0.785714	RPA1312	hypothetical protein
orthoMCL0273	0.698113	0.728395	0.688172	0.793478	1.25	1	0.846154	0.682353	0.870588	0.868613	0.968085	0.955696	1.04545	0.433962	0.881188	0.970149	0.731707	RPA4376	Signal peptidase II, family A8
orthoMCL0337	0.836066	1.12121	0.688312	0.804444	0.978102	0.99005	0.710526	0.863454	0.338798	0.901042	0.688235	0.692308	1.02538	1.25517	0.851282	1.50943	0.721925	RPA1179	beta-alanine-pyruvate transaminase
orthoMCL2549	0.671233	0.623188	0.688525	0.707547	0.847059	0.752475	0.691176	0.574257	0.7	0.613445	0.5	0.601266	0.744444	0.4375	0.929293	0.777778	0.503497	RPA1972	sensor histidine kinase
orthoMCL3430	0.6	0.782609	0.688889	0.76087	0.777778	0.705882	0.862069	0.741935	0.666667	0.690476	0.83871	0.773585	0.842105	0.658537	0.83871	0.657143	0.651163	RPA3923	putative acetoin dehydrogenase (TPP-dependent) alpha chain
orthoMCL2675	0.54717	0.473684	0.689189	0.536232	0.516129	0.443038	0.472222	0.491803	0.5625	0.507042	0.419355	0.477778	0.557377	0.605263	0.530864	0.442308	0.472727	RPA3472	dihydroxy-acid dehydratase
orthoMCL3410	0.918367	1.05	0.689189	0.661538	0.815217	0.72973	1.30357	0.890625	0.5	0.747126	0.794521	0.91954	0.885714	0.843373	0.69697	0.905882	0.868421	RPA3900	putative flagellar basal-body rod protein flgg (distal rod protein)
orthoMCL0883	0.641304	0.71123	0.689655	0.655814	0.663717	0.805	0.893004	0.717172	0.495327	0.627706	0.692982	0.614754	0.597345	0.709821	0.641256	0.704	0.62069	RPA0050	RNA polymerase sigma 54 subunit, RpoN
orthoMCL1426	0.742857	0.752809	0.689655	0.736264	0.742857	0.695652	0.635802	0.673684	0.575	0.604317	0.692857	0.503268	0.616071	0.636364	0.548223	0.587838	0.541899	RPA2013	possible aminotransferase
orthoMCL1852	0.615385	0.764706	0.689655	0.714286	0.818182	0.821429	0.717391	0.6	0.7	0.589744	0.806452	0.641026	0.613636	0.763158	0.652174	0.842105	0.65625	RPA4566	putative acetate kinase
orthoMCL2054	0.678571	0.604167	0.689655	0.892857	0.842105	0.766667	0.724138	0.6	0.529412	0.689655	0.6	0.486486	0.916667	0.740741	1	1.07692	0.5	RPA0266	putative alginate o-acetyltransferase AlgI
orthoMCL2357	1.12	0.79661	0.689655	0.962963	1.07317	1.24324	0.933333	1.03571	0.57971	0.941176	1.07463	0.703125	1.05128	0.864865	1.02174	1.16667	0.641509	RPA2168	putative H+/nucleoside symporter
orthoMCL0826	0.641104	0.511041	0.690756	0.764706	0.69382	0.783318	0.706633	0.473394	0.365079	0.450952	0.546569	0.25	0.618844	0.444906	0.762857	0.775974	0.201469	RPA3275	preprotein translocase, SecE subunit
orthoMCL3218	0.655738	0.562212	0.690789	0.542601	0.760563	0.586667	0.789157	0.699187	0.509615	0.48227	0.942623	0.348	0.474843	0.833333	0.460993	0.603175	0.690583	RPA0327	possible oxygen-independent coproporphyrinogen III oxidase (hemN)
orthoMCL2466	0.630952	0.78481	0.690909	1.06849	0.52809	0.71028	0.564885	0.521368	0.64	0.6	0.672655	0.610619	0.954545	0.530201	0.5	0.904762	0.7125	RPA1440	conserved hypothetical protein
orthoMCL0892	0.7625	0.801887	0.691176	0.903226	0.875969	0.729508	0.640449	0.746835	0.551724	0.651685	0.737589	0.591195	0.764706	0.711268	0.706294	0.787879	0.910828	RPA0059	L-carnitine dehydratase/bile acid-inducible protein F
orthoMCL3061	0.761905	1.08411	0.691358	0.932886	1.08219	1.13178	1.03721	0.935484	1.25263	0.971698	0.775	1.47414	0.892857	1.12037	1.30973	1	0.895105	RPA1629	chemotaxis response regulator, CheY2
orthoMCL1423	0.545455	0.6875	0.691589	0.530612	0.461538	0.309735	0.47619	0.436782	0.530769	0.392157	0.44	0.4	0.843373	0.360656	0.623762	0.475728	0.386139	RPA2010	putative chemotaxis protein motB1
orthoMCL0211	0.826087	0.65	0.692308	0.59375	0.821429	0.655172	0.675676	0.823529	0.666667	0.705882	0.7	0.555556	0.705882	0.688889	0.787879	0.740741	0.666667	RPA2789	pH adaptation potassium efflux system components phaA and phaB
orthoMCL0317	0.602041	0.752	0.692308	0.572519	0.553763	0.7	0.562112	0.736264	0.611511	0.532567	0.543278	0.629213	0.72561	0.523985	0.48996	0.615764	0.38674	RPA1938	sensor histidine kinase, possible pleC
orthoMCL0529	0.5	0.684211	0.692308	0.705882	0.928571	0.642857	0.869565	0.636364	0.647059	0.533333	0.571429	0.625	1	0.555556	0.75	0.866667	0.695652	RPA1615	putative methyltransferase
orthoMCL0581	0.809524	0.9	0.692308	0.64	0.956522	0.612903	0.873239	0.586207	0.545455	0.72973	1	0.769231	0.589744	1.1	0.846154	0.821429	0.727273	RPA2488	conserved unknown protein
orthoMCL0824	0.632819	0.771399	0.692308	0.423597	1.1557	1.14217	1.36375	0.527208	0.506627	0.556082	1.8853	1.2313	0.530403	0.963623	0.621362	1.16734	1.04725	RPA3273	50S ribosomal protein L11
orthoMCL1231	0.727273	0.615385	0.692308	0.714286	0.6875	0.615385	0.652174	0.692308	0.538462	0.73913	0.533333	0.55	0.75	0.461538	0.65	0.5625	0.578947	RPA2760	possible benzaldehyde lyase
orthoMCL1628	0.888889	0.769231	0.692308	0.666667	1.2	0.705882	1.36364	0.8	1.31579	0.65	1	0.8	1.28571	0.53125	0.875	2.42857	0.73913	RPA2542	possible TrapT family, dctQ subunit, C4-dicarboxylate transport
orthoMCL2627	0.470588	0.75	0.692308	0.625	0.777778	0.692308	0.740741	0.642857	0.416667	0.8	0.7	0.769231	0.619048	0.588235	0.5	0.705882	0.393939	RPA3302	conserved hypothetical protein
orthoMCL2931	0.9	1.07692	0.692308	0.571429	0.933333	0.818182	1.15	0.714286	1.25	0.578947	0.909091	0.777778	0.823529	0.928571	0.882353	0.75	1	RPA4283	transcriptional regulator, LysR family
orthoMCL3052	1.03571	0.62	0.692308	0.6	0.926829	1.18182	1.38095	0.702703	0.555556	0.78	0.882353	0.47561	0.823529	0.869565	0.783333	0.897436	0.64	RPA1638	putative flagellar export protein FlhA
orthoMCL3253	0.5625	0.628571	0.692308	0.5625	1	0.529412	1	0.5	0.615385	0.555556	1.18182	0.46875	0.590909	0.727273	0.536585	1.05	0.666667	RPA2606	tRNA guanine transglycosylase
orthoMCL3620	0.833333	0.666667	0.692308	0.714286	0.9	0.916667	0.538462	0.9	0.833333	0.7	0.8	0.666667	0.888889	0.777778	0.777778	0.75	0.555556	RPA3840	putative hydroxamate-type ferrisiderophore receptor
orthoMCL4034	0.580645	1	0.692308	0.603448	1.26316	1.80645	1.17647	0.764706	0.6	0.686275	1.51351	1.08571	0.645161	1.025	0.816901	1.44231	0.822917	RPA2448	C4-dicarboxylic acid transport protein
orthoMCL4140	0.692308	0.5625	0.692308	0.714286	0.8	0.727273	1	0.727273	0.583333	0.818182	0.76	0.733333	0.818182	0.75	0.615385	0.714286	0.733333	RPA2341	putative dihydroxy-acid dehydratase
orthoMCL4466	0.733333	1	0.692308	0.8	0.866667	0.764706	0.75	0.818182	0.785714	0.8	1	0.647059	0.9	0.818182	1	1	1	RPA1401	putative glutamine synthetase III
orthoMCL5012	0.8	0.818182	0.692308	0.857143	1	0.785714	1	0.75	1	0.647059	1	1	0.642857	1	1	1	1	RPA0462	putative enoyl-CoA hydratase/isomerase superfamily
orthoMCL5580	0.8	1	0.692308	0.884615	1	1.125	1	0.538462	1	1	1	1	1	1	1	1	1	RPA4547	hypothetical protein
orthoMCL4181	0.77381	0.734513	0.692913	0.686957	0.688172	0.666667	0.71875	0.626374	0.581395	0.809524	0.626866	0.622222	1	0.57265	0.80198	0.814286	0.680412	RPA4585	Lipopolysaccharide biosynthesis
orthoMCL3359	1.39655	1.01942	0.693277	1.06438	0.759777	1.19048	0.631929	1.37838	0.661458	0.727273	0.586735	1.64957	0.966216	1.38583	1.45783	0.842466	1.55752	RPA2424	conserved unknown protein
orthoMCL0155	0.597204	0.808061	0.693431	0.29805	1.17964	1.30682	1.80085	0.384519	0.449315	0.357759	2.77885	1.51285	0.445474	0.857698	0.473091	1.31387	2.245	RPA3252	elongation factor Tu
orthoMCL3053	0.343195	0.560976	0.693966	0.484848	0.5	1.56481	0.429204	0.917431	2.875	1.27586	0.459854	5.75362	0.373134	1.2619	0.896552	0.657534	0.522059	RPA1637	hypothetical protein
orthoMCL3727	0.902256	0.666667	0.694064	0.668293	0.965318	0.957143	0.73913	0.656934	0.642202	0.858824	0.542857	0.796296	0.967442	0.69469	1.04545	0.977273	0.607692	RPA0382	putative glycogen synthase
orthoMCL0105	0.69697	0.738095	0.694215	0.846154	0.627119	0.957895	0.565657	0.663158	0.418605	0.777778	0.535714	0.775	0.871795	0.957447	0.906977	0.877551	0.632653	RPA0682	possible ABC transporter ATP-binding component, membrane bound
orthoMCL1963	0.645161	0.733333	0.694444	0.643564	0.802469	0.65	0.776316	0.621212	0.544118	0.572816	0.792593	0.777778	0.596491	0.762712	0.621212	0.810345	0.72	RPA0185	dihydrolipoamide dehydrogenase, E3 component of 2-oxoglutarate and pyruvate dehydrogenase complexes
orthoMCL2913	0.6	0.488372	0.694444	0.702703	0.75	0.764706	0.716667	0.807692	0.617647	0.725	0.604651	0.45283	0.763158	0.552632	0.833333	0.666667	0.387755	RPA1844	putative peptidase
orthoMCL3848	0.673684	0.625	0.694656	0.613445	0.683168	0.488722	0.491429	0.681319	0.336066	0.685185	0.59633	0.443182	0.718519	0.629412	0.44	0.959459	0.752809	RPA1973	3-hydroxyisobutyrate dehydrogenase
orthoMCL0963	0.75	1.06122	0.695652	0.913793	0.906977	0.761194	0.734694	0.683333	0.666667	0.762712	0.859649	0.542857	0.898551	0.775	0.893617	1.11538	0.518519	RPA1104	putative NADH dehydrogenase
orthoMCL2135	0.633333	0.5	0.695652	0.542169	0.634921	0.793651	0.794118	0.57971	0.44	0.564706	0.589041	0.53012	0.611111	0.448718	0.622222	0.520548	0.626667	RPA1067	possible 3-methyladenine DNA glycosylase I
orthoMCL2840	0.62069	0.76	0.695652	0.826087	0.785714	0.909091	0.777778	0.588235	0.636364	0.666667	0.95	0.513514	0.8125	0.722222	0.923077	1.11111	0.365854	RPA3989	putative lipopolysaccharide-heptosyl-transferase
orthoMCL3469	0.5	0.5	0.695652	0.368421	0.875	0.5625	0.677419	0.548387	0.4375	0.386364	1.15789	0.814815	0.472222	0.724138	0.508475	0.652174	0.714286	RPA1943	putative ketopantoate reductase
orthoMCL4141	0.761905	0.740741	0.695652	0.793103	0.666667	0.681818	1	0.941176	0.818182	0.608696	0.6875	0.823529	0.727273	0.764706	0.8125	0.761905	0.8	RPA2342	putative transmembrane transport protein
orthoMCL4894	0.802099	1	0.695817	0.99754	1	0.642857	1	0.624013	1	0.487939	1	0.536372	0.810596	1	1	0.713178	1	RPA4052	possible 3-dehydroquinate synthase
orthoMCL4172	0.696179	0.58838	0.695887	0.502079	0.535714	0.693431	0.8	0.590815	0.668277	0.523192	0.428892	0.573281	1	0.491771	0.662293	0.449987	0.532258	RPA3168	possible flgaellar switch protein FliN
orthoMCL3860	0.535088	0.786885	0.696203	0.593407	0.770492	0.781609	1.05952	0.487603	0.611111	0.569231	1.01887	0.943548	0.484848	0.733333	0.512397	0.670103	0.656489	RPA2604	peptidyl prolyl cis-trans isomerase
orthoMCL1531	0.446809	0.647059	0.696429	0.679245	0.710526	0.724138	0.746269	0.44	0.537313	0.538462	0.811321	0.736111	0.530303	0.634409	0.573034	0.636364	0.703704	RPA4767	Lipolytic enzyme, G-D-S-L family
orthoMCL1341	0.575758	0.482955	0.696581	0.585859	0.445183	0.649533	0.349174	0.5	0.222672	0.48	0.194444	0.483871	0.668539	0.921053	0.586538	0.842424	0.37234	RPA1664	Glyoxalase/Bleomycin resistance protein/dioxygenase domain
orthoMCL0079	0.625	0.714286	0.69697	0.512195	1	0.973684	0.857143	0.577778	0.428571	0.843137	1.11111	0.371429	0.735294	0.658537	0.761905	1.22581	0.375	RPA2190	ABC transporter, with duplicated ATPase domains
orthoMCL2550	0.809524	1.5	0.69697	0.84	1	1.08333	1	0.916667	0.782609	1.64	0.727273	0.53125	1.15152	1.12121	1.14286	0.681818	1.04	RPA1970	conserved hypothetical protein
orthoMCL2748	0.626667	0.717391	0.69697	0.613636	1.02899	0.756098	0.866667	0.541667	0.5	0.681159	1.27083	0.507042	0.688889	0.707692	0.584615	0.930233	0.557971	RPA4175	phosphoribosylaminoimidazole carboxylase ATPase subunit
orthoMCL3653	0.826087	0.875	0.69697	0.83871	0.871795	0.909091	0.904762	0.758621	0.846154	0.846154	0.833333	0.84	0.848485	0.964286	0.896552	0.866667	0.896552	RPA3633	conserved hypothetical protein
orthoMCL3644	0.714156	0.81827	0.697303	0.36183	0.826331	0.722222	1.49875	0.342155	0.391671	0.334478	0.890882	1.33211	0.475578	0.759984	0.653904	1.31971	0.643323	RPA3242	50S ribosomal protein L29
orthoMCL0692	0.604839	0.557292	0.697368	0.682432	0.656522	0.710345	0.655963	0.728	0.471545	0.482201	0.503012	0.498599	0.675325	0.50152	0.621399	0.508	0.70098	RPA3615	conserved unknown protein
orthoMCL1926	0.592593	0.733333	0.697674	0.666667	0.727273	0.65625	0.489796	0.551724	0.485714	0.565217	0.75	0.509434	0.702703	0.529412	0.681818	0.733333	0.608696	RPA0479	possible 3-oxoacyl-acyl carrier protein reductase
orthoMCL0770	0.632911	0.495413	0.698113	0.601942	0.735294	0.535714	0.893204	0.712644	1.05263	0.543478	0.6875	0.828729	0.987654	0.540816	0.696429	0.6875	1.02632	RPA2706	manganese transport protein
orthoMCL2406	0.440141	0.938679	0.698113	0.666667	0.448718	0.823204	0.359694	0.545139	0.492386	0.61157	0.373656	0.577889	0.613821	0.845679	0.442771	0.861244	0.785366	RPA2951	NADH-ubiquinone dehydrogenase chain B
orthoMCL2530	0.581395	1.12162	0.698413	0.54321	1.28125	0.684211	1	0.304348	0.661538	0.915094	1.33962	1.16854	0.591667	0.707143	0.436364	1.32394	1.31818	RPA0753	putative CysN/CysC bifunctional enzyme, ATP-sulfurylase large subunit and adenylyl sulfate kinase
orthoMCL1286	0.7	0.741497	0.699029	0.57037	0.633803	1.27	0.462428	0.554348	0.293333	0.671642	0.503937	0.546875	0.557522	1.01754	0.68254	0.60274	0.691589	RPA4645	fructose-1,6-bisphosphatase
orthoMCL1199	0.524476	0.585366	0.699531	0.502841	0.712468	0.59589	0.818462	0.446764	0.311502	0.490358	0.767857	0.433962	0.582456	0.52381	0.516026	0.506231	0.340616	RPA3822	conserved unknown protein
orthoMCL0077	0.830556	0.763514	0.7	0.779851	0.637441	1.14062	0.723549	0.616162	0.653266	0.665563	0.764706	0.695946	0.604743	0.723077	1.02083	0.627451	1.04444	RPA3874	hypothetical protein
orthoMCL0259	0.642857	0.7	0.7	0.75	1.23077	1.11111	1.09091	0.75	1.41667	0.75	0.857143	1.22222	1.25	0.75	1.25	1.125	1	RPA3566	hypothetical protein
orthoMCL0321	0.875	0.7	0.7	0.875	1	1	1	0.666667	0.777778	0.875	0.769231	0.727273	0.777778	0.75	0.933333	1.11111	0.615385	RPA0391	possible alkaline phosphatase
orthoMCL0352	1.11111	0.8	0.7	0.846154	1.16667	1.14286	0.846154	0.7	1	1	0.777778	0.793103	0.777778	0.6875	0.75	1	0.5	RPA3554	arsenate reductase
orthoMCL0378	0.625	1	0.7	0.625	0.611111	1	0.555556	0.714286	0.714286	0.615385	0.9	0.8	1	0.578947	1	0.875	0.888889	RPA1722	alkylated DNA repair protein
orthoMCL0379	0.714286	1.16667	0.7	0.875	0.666667	0.75	1.125	0.714286	0.625	0.8	0.75	0.916667	0.8	0.615385	0.909091	0.75	0.666667	RPA1721	transcriptional regulator, LysR family
orthoMCL0481	0.7	0.695652	0.7	0.84375	0.913043	1.03125	0.857143	0.777778	0.555556	0.730769	1.04348	0.5	0.825	0.848485	0.607143	0.952381	0.65	RPA3534	putative UDP-N-acetylmuramoylalanyl-D-glutamyl-2,6-diaminopimelate- D-alanyl-D-alanine ligase
orthoMCL0774	1	0.833333	0.7	0.818182	0.833333	0.8	0.8125	0.555556	0.555556	0.888889	0.727273	0.875	1	0.571429	0.875	0.888889	0.875	RPA2701	conserved hypothetical protein
orthoMCL1566	0.625	0.714286	0.7	0.625	0.714286	0.833333	0.857143	0.625	0.714286	0.75	0.666667	0.555556	0.8125	0.875	0.75	0.75	0.5	RPA2325	possible acetylornithine deacetylase
orthoMCL1778	0.888889	0.625	0.7	0.6875	0.823529	0.75	0.68	0.533333	0.647059	0.52381	0.5625	0.578947	0.764706	0.52381	0.766667	0.909091	0.571429	RPA0813	possible permease
orthoMCL2011	1.14286	0.666667	0.7	0.857143	0.909091	1	0.92	0.666667	0.681818	0.818182	1.15385	0.75	0.857143	0.6	0.894737	0.5	0.75	RPA0549	sensor protein ChrR, cytochrome cycA regulator
orthoMCL2298	0.666667	0.625	0.7	0.777778	0.777778	0.818182	0.777778	0.777778	0.727273	0.888889	0.636364	0.777778	0.75	0.75	1	0.75	0.857143	RPA1251	putative branched-chain amino acid transport system permease protein
orthoMCL2746	0.8	0.545455	0.7	0.75	1.18182	1	1.0625	0.777778	1	0.75	0.833333	0.705882	0.615385	0.9	0.769231	0.714286	0.578947	RPA3414	putative hydroxamate-type ferrisiderophore receptor
orthoMCL2780	0.677419	0.666667	0.7	1.08333	0.809524	0.730769	0.685714	0.909091	0.464286	1.22222	0.862069	0.673077	1.71429	0.724138	1.06667	1	0.428571	RPA2733	unknown protein
orthoMCL3119	1.16667	1.16667	0.7	1.42857	0.666667	1.28571	0.913043	1.25	1.22222	1	0.846154	2.28571	1.375	1.25	1.5	0.888889	1.375	RPA1024	putative oxidoreductase
orthoMCL3183	0.666667	0.636364	0.7	0.8	0.857143	0.571429	0.894737	0.9	0.722222	0.538462	0.769231	0.722222	0.8	0.513514	0.7	0.727273	0.642857	RPA4667	putative carbon-monoxide dehydrogenase large subunit
orthoMCL3207	0.871795	0.727273	0.7	0.694444	0.791667	0.965517	0.794118	1.18421	0.806452	0.805556	0.678571	0.806452	0.896552	0.738095	0.826923	0.690476	0.7	RPA1932	sensor histidine kinase
orthoMCL3463	0.695652	0.578947	0.7	0.578947	1.11111	0.714286	0.933333	0.631579	0.888889	0.5	0.55	0.588235	0.785714	0.45	0.75	0.619048	0.6	RPA1786	putative 3-hydroxybutyryl-CoA dehydratase
orthoMCL3962	0.636364	0.75	0.7	0.75	0.7	0.4375	0.758621	0.583333	0.625	0.6	0.7	0.769231	0.75	0.62963	0.727273	1	0.636364	RPA4036	possible branched-chain amino acid ABC transporter, permease protein
orthoMCL4522	0.923077	1	0.7	1.14706	1	0.833333	1.10714	0.852941	1	0.628571	0.757576	2	0.705882	0.896552	0.895833	1	1.04545	RPA2637	possible nitrogenase iron-molybdenum protein subunit nifK homolog
orthoMCL4753	0.857143	1	0.7	1	1	0.875	0.666667	0.8	1	0.833333	1	1	1.14286	0.923077	1	1	0.75	RPA2167	conserved hypothetical protein
orthoMCL5544	0.75	1	0.7	0.727273	1	0.777778	1	0.75	1	1	1	1	1	1	1	1	1	RPA1360	hypothetical protein
orthoMCL0969	0.87931	0.567376	0.700855	0.650485	1.10345	1	0.691667	0.256831	0.831461	0.566038	1.77143	1.02703	0.598291	0.714286	0.398374	0.863636	2.64615	RPA4215	putative siroheme synthase
orthoMCL3816	0.738095	0.538462	0.700935	0.719512	0.690476	0.62	0.653061	0.488889	0.415385	0.567568	0.8125	0.5	0.649351	0.432692	0.584416	0.730159	0.531915	RPA4784	OmpA/MotB domain
orthoMCL5268	0.625	1	0.701149	0.663366	1	0.68	1	0.602941	1	1	1	1	1	1	1	0.825397	1	RPA4086	probable permease of ABC transporter
orthoMCL3850	0.680412	0.670103	0.701571	0.54	0.604167	0.988636	0.520179	0.596899	0.606383	0.622517	0.647059	0.6	0.69403	0.844444	0.651786	0.444444	0.709091	RPA2592	nitrogen regulatory signal transduction histidine kinase NtrB
orthoMCL1525	0.680975	0.521191	0.701616	0.638068	0.940789	1.04155	1.27393	0.540816	0.263687	0.578875	1.28333	0.464112	0.628806	0.685462	0.723669	1.247	0.444845	RPA0039	50S ribosomal protein L35
orthoMCL5550	1.01899	1	0.701923	0.863481	1	0.746795	1	1.0131	1	1	1	1	1	1	1	1	1	RPA3376	possible DNA methyltransferase
orthoMCL1149	0.74	0.519553	0.702128	0.568627	1.01515	0.715517	0.721311	0.539216	0.318841	0.673267	0.802817	0.345455	0.735294	0.586538	0.666667	1.09859	0.299639	RPA2453	translation peptide releasing factor RF-2
orthoMCL1572	0.828571	0.589744	0.702128	0.875	0.882353	0.871795	1.11765	0.72973	0.642857	0.826923	0.777778	0.390244	0.711538	0.704545	0.685714	0.809524	0.66	RPA2332	Rare lipoprotein A:Staphylococcus nuclease (SNase-like)
orthoMCL3765	0.694444	0.617647	0.702128	0.818182	0.604651	0.675	0.835616	0.757576	0.675676	0.736842	0.666667	0.627907	0.539474	0.852941	0.634615	0.5	0.615385	RPA3044	Protein of unknown function UPF0061
orthoMCL2074	0.746835	0.755	0.702857	0.78	0.923077	0.76	0.742718	0.650307	0.55	0.676991	0.893204	0.636842	0.598639	1.10119	0.722034	0.697674	0.754286	RPA1196	pyridoxamine 5'-phosphate oxidase
orthoMCL5270	0.776316	1	0.703125	0.709302	1	0.714286	1	0.628571	1	1	1	1	1	1	1	0.756757	1	RPA4089	Patatin-like phospholipase domain
orthoMCL0008	0.947964	0.990244	0.703488	0.613793	0.867647	0.593383	0.854331	0.627692	0.757174	0.733453	0.7	0.627306	0.808621	0.853186	0.84127	0.817143	0.760784	RPA2837	Peptidoglycan-binding LysM:Peptidase M23/M37
orthoMCL0694	0.619048	0.625	0.703704	0.714286	0.736842	0.625	0.583333	0.866667	0.5	0.439252	0.575	0.380282	0.677966	0.588235	0.606557	0.625	0.341176	RPA3613	putative thiosulfate sulfurtransferase
orthoMCL1140	0.614035	0.623188	0.703704	0.770833	0.775862	0.870968	0.809091	0.632184	0.336957	0.739496	0.62963	0.46281	0.858333	0.580247	0.683333	0.733333	0.564356	RPA1811	enoyl CoA hydratase
orthoMCL2990	1.0625	0.642857	0.703704	0.88	0.904762	0.961538	0.735294	0.823529	0.736842	0.913043	0.7	0.75	0.904762	0.894737	0.969697	0.8	0.714286	RPA0836	cytochrome c oxidase subunit III
orthoMCL3213	0.658537	0.512821	0.703704	0.617021	0.575	0.619048	0.66	0.6875	0.473684	0.523077	0.524691	0.558824	0.666667	0.5	0.485714	0.7	0.506024	RPA0322	putative glutathione synthetase
orthoMCL4039	0.587219	0.683587	0.703812	0.405755	1.18857	0.781095	1.10317	0.46472	0.710638	0.438543	1.62727	1.036	0.514286	0.92381	0.475691	1.10855	1.2599	RPA0432	polyribonucleotide nucleotidyltransferase
orthoMCL3222	0.61039	0.466019	0.704225	0.545455	0.5	0.695652	0.583333	0.623529	0.434783	0.466667	0.644068	0.398374	0.610169	0.433121	0.463918	0.588235	0.232394	RPA0331	possible heat shock protein (HSP-70 COFACTOR), grpE
orthoMCL0100	0.631579	0.611111	0.705882	0.592593	0.989691	0.941176	0.846154	0.666667	1.38636	0.625	0.869565	0.928571	0.578947	0.8	0.803922	0.72619	0.714286	RPA2056	RND divalent metal cation efflux transporter CzcA
orthoMCL0328	0.785714	0.642857	0.705882	0.611111	1.1	0.75	0.75	0.555556	0.888889	0.818182	1	0.666667	0.681818	0.9	0.769231	0.857143	0.818182	RPA0692	PhnJ protein, phosphonate metabolism, function unknown.
orthoMCL0450	0.675	0.594595	0.705882	0.517857	0.83871	0.878049	1.13333	0.542857	0.405405	0.46875	0.92	0.62963	0.672414	0.717949	0.66	0.851852	0.31	RPA1138	Amine oxidase
orthoMCL0455	0.666667	0.636364	0.705882	0.636364	0.666667	1.15385	0.941176	0.611111	0.857143	0.619048	1.09091	0.941176	0.541667	0.705882	0.5	0.55	0.521739	RPA1131	putative glycolate oxidase subunit GlcE
orthoMCL0961	0.875	0.645161	0.705882	0.72	0.666667	0.72093	0.842105	0.947368	0.59375	0.821429	0.961538	0.522523	0.836735	0.692308	0.740741	0.916667	0.589744	RPA1106	conserved hypothetical protein
orthoMCL1139	1.33333	0.888889	0.705882	1.41667	1.1	0.785714	0.9375	0.933333	0.769231	0.875	1.1	0.727273	1	0.956522	0.846154	1.25	0.684211	RPA1813	RNA polymerase ECF-type sigma factor
orthoMCL1336	0.735849	0.747525	0.705882	0.983193	0.759162	0.925234	0.68	0.777778	0.284314	0.69	0.363636	0.657658	0.958904	1.27803	1.56349	1.1236	0.679245	RPA1658	putative 6-pyruvol tetrahydrobiopterin synthase
orthoMCL2254	0.518519	0.634146	0.705882	0.614679	0.935065	0.732673	0.530769	0.904762	0.541667	0.674699	0.527778	0.636364	0.776471	0.525316	0.597701	0.657143	0.383178	RPA0600	conserved hypothetical protein
orthoMCL2585	0.59375	0.489796	0.705882	0.605263	0.864865	0.571429	0.740741	0.733333	0.543478	0.72973	0.7	0.45098	0.55814	0.540984	0.455882	0.765957	0.426829	RPA0306	heat shock protein HslU, proteasome-related ATPase subunit
orthoMCL3082	0.8	0.625	0.705882	0.916667	0.777778	0.6875	0.7	0.636364	0.666667	0.5625	0.684211	0.458333	0.732143	0.705882	0.7	0.818182	0.318182	RPA0982	putativetranscriptional regulator PcaR, IclR family
orthoMCL5343	0.916667	1	0.705882	0.741935	1	0.709677	1	0.551724	1	1	1	1	1	1	1	0.815789	1	RPA4119	hypothetical protein, possible TrbK
orthoMCL0631	0.746137	0.981481	0.706447	0.6	0.768173	0.559429	0.760563	0.716239	0.647059	0.985965	0.547893	0.651032	0.758333	0.740602	0.733631	0.945799	0.66563	RPA4316	conserved hypothetical protein
orthoMCL3058	0.595384	0.758988	0.706479	0.592013	0.567302	0.740681	0.811475	0.649669	0.602214	0.540113	0.508314	0.54758	0.758212	0.453936	0.60717	0.561052	0.5321	RPA1632	two-component cell cycle transcriptional regulator ctrA, winged helix family
orthoMCL0444	0.761905	0.807143	0.706612	0.693878	0.603989	0.811404	0.649215	0.715847	0.794326	0.970588	0.616487	0.763265	0.801075	0.678689	0.713115	0.797203	0.698324	RPA1145	ErfK/YbiS/YcfS/YnhG
orthoMCL0086	0.848485	1.16279	0.706667	0.671875	1.13127	1.02979	0.988095	0.731903	1.0303	1	0.788018	1.16349	0.979167	0.854545	1.10918	1.05495	1.14062	RPA1628	chemotaxis signal transduction/oligomerization protein CheW2
orthoMCL0162	0.673077	0.819149	0.706897	0.827586	0.974359	0.857143	0.943925	0.707692	0.59	0.576159	0.982759	0.645669	0.764706	0.647727	0.695906	0.944444	0.72549	RPA2589	possible competence-damaged protein
orthoMCL5594	0.7	1	0.706897	0.720588	1	0.622951	1	0.627451	1	1	1	1	1	1	1	1	1	RPA2212	hypothetical protein
orthoMCL0168	0.809955	0.54902	0.707317	0.770492	0.824885	0.783133	0.897059	0.779528	0.479167	0.619048	0.689655	0.435484	0.87931	0.53271	0.801325	0.627907	0.534653	RPA3806	permease of ABC transporter,putatively for branched chain amino acuds
orthoMCL3911	0.617647	0.580247	0.707317	0.697674	0.714286	0.636364	0.72	0.452381	0.333333	0.528571	0.736842	0.433735	0.634921	0.640449	0.559322	1.03846	0.484536	RPA2833	possible ATPase family protein
orthoMCL4147	0.928571	0.873984	0.707602	0.700599	1.38333	1.22772	1	0.690058	0.95082	0.77957	1.78462	1.01149	0.881757	0.881443	0.522124	1.32258	1.71053	RPA2349	putative homocysteine synthase
orthoMCL4507	0.492537	0.489209	0.708	0.607242	1	1.03974	1	0.490654	0.748201	0.546939	0.781659	1	0.685065	0.638132	0.668103	0.938242	0.8125	RPA3449	PilT protein, N-terminal
orthoMCL2630	0.7	0.75	0.708333	0.769231	0.875	0.833333	1.07692	0.615385	0.642857	0.571429	0.7	0.666667	0.642857	0.5625	0.615385	0.818182	0.75	RPA3299	putative long-chain-fatty-acid CoA ligase
orthoMCL2777	0.698413	0.772277	0.708333	0.666667	0.933333	0.776119	0.946667	0.5	0.608247	0.566265	1.2381	0.409524	0.626667	0.528571	0.547368	0.968153	0.468966	RPA2729	antitermination factor, NusB
orthoMCL4068	0.591837	0.614286	0.708333	0.603175	0.870968	0.698413	0.703125	1	0.347826	0.608696	0.870968	0.448276	0.607843	0.753247	0.6	0.909091	0.375	RPA1618	putative acetolactate synthase large subunit
orthoMCL1414	0.639175	0.584416	0.708955	0.475676	1	0.945055	0.888889	0.571429	1.04167	0.712418	0.739583	1.27517	0.715447	0.663462	0.73516	1.05825	0.929204	RPA1999	GCN5-related N-acetyltransferase:Aminotransferase, class-II
orthoMCL2468	0.672566	1.24606	0.708955	0.606911	0.768608	0.276688	0.222574	0.639576	0.447552	0.636364	1.45685	0.791738	0.666667	0.370149	0.556	0.36093	0.896714	RPA1442	possible uridine monophosphate kinase
orthoMCL2099	0.851485	0.5	0.709302	0.842105	0.919355	0.790123	0.717949	0.428571	0.350877	0.432836	0.75	0.287356	0.776119	0.37931	0.928571	1.4	0.157718	RPA2887	possible secG: preprotein translocase
orthoMCL1494	0.644928	0.73494	0.709402	0.835294	0.909091	1.01163	1.20779	0.9	0.467213	0.865385	1.21782	0.866142	0.740741	0.906977	0.791045	0.869863	0.858696	RPA0616	Uncharacterized BCR
orthoMCL0176	0.833333	0.621622	0.709677	0.516129	1.58065	1.11321	1.65385	0.91954	0.888889	0.93578	1.13889	1.38462	1	1.66667	1.32432	0.921053	1.5	RPA0716	putative cobaltochelatase subunit CobN.
orthoMCL1264	0.8	0.82	0.709677	0.69697	1	0.710526	1.04762	0.5625	0.428571	1.15789	1.25	0.266667	0.787879	1.21429	0.793103	1.55172	0.319588	RPA4730	ATP-binding protein of ABC transporter, duplicated ATPase domains
orthoMCL2589	0.698925	0.8	0.709677	0.565574	1.04494	1.0495	1.53846	0.72093	0.577778	0.686957	1.61538	0.649573	0.673203	0.763158	0.605714	0.940299	0.774194	RPA0312	phosphoribosylformimino-5-aminoimidazole carboxamide ribotide isomerase
orthoMCL2641	0.9	0.615385	0.709677	0.964286	0.59375	0.666667	0.617647	0.244898	0.758621	0.730159	0.8	1.15385	0.752809	1	0.828571	0.703704	1.10638	RPA2931	DUF461
orthoMCL4519	0.694444	1	0.709677	0.714286	1	0.52	0.8	0.681818	1	0.793103	0.697674	0.736842	0.52459	0.886364	0.72549	1	1.22727	RPA2640	Isochorismatase hydrolase family
orthoMCL3844	0.518359	0.535809	0.709877	0.539505	0.739927	0.349528	0.82732	0.511328	0.287179	0.414239	0.673913	0.223188	0.656716	0.405714	0.542601	0.729642	0.195051	RPA1977	possible TrapT family, dctQ subunit, glutamate transport
orthoMCL3257	0.628571	0.764901	0.71	0.735099	0.962963	1.31333	1.26531	0.512821	0.627907	0.633333	1.68333	0.641975	0.525974	0.963415	0.598802	0.966292	0.727273	RPA4440	putative cyclohexadienyl dehydrogenase
orthoMCL4517	0.647059	1	0.710145	0.617021	0.537037	0.465909	0.679612	0.541667	1	0.613139	0.65625	0.518072	0.578947	0.7	0.537037	1	0.417391	RPA2643	putative ABC transporter ATP-binding protein
orthoMCL3758	0.878788	1.26718	0.710526	0.8	1.06667	0.952381	1.02381	1.1	0.608696	0.916667	0.931818	0.5	0.84	0.871795	1.11856	1.125	1.30097	RPA0121	hypothetical protein
orthoMCL3900	0.75	0.652439	0.710526	0.494792	0.830189	0.617647	0.75	0.621053	0.358744	0.6875	0.884298	0.342246	0.569444	0.697987	0.597561	0.87037	0.38565	RPA3491	putative protease subunit hflK
orthoMCL0685	1.7622	0.941748	0.711111	1.21678	0.816456	1.87582	0.395864	0.680473	0.649051	1.7884	0.478969	1.70137	1.78442	2.538	2.1478	1.36842	2.36299	RPA3622	hypothetical protein
orthoMCL2145	0.761905	0.857143	0.711111	0.8	0.9	1.02	0.857143	0.836735	0.781609	1.02174	0.786667	0.71875	0.855263	0.747126	0.831776	0.826087	0.683871	RPA1052	conserved hypothetical protein
orthoMCL2976	0.794118	0.794118	0.711111	0.977273	0.904762	0.693878	0.704918	0.72973	0.625	0.677419	0.7	0.692308	0.78	1.33333	0.622642	0.833333	0.386667	RPA0850	Protein of unknown function UPF0047
orthoMCL1477	1.452	0.195798	0.71134	0.478193	0.48736	0.618785	2.97826	0.242791	0.254696	0.446502	0.428969	0.20418	0.720238	0.473799	1.0284	0.0988275	1.17081	RPA4827	conserved hypothetical protein
orthoMCL0858	1	1.26182	0.711538	1.00437	1.3308	1.23183	1.42254	1.48188	0.735897	1.35168	0.770624	1.51312	1.32237	1.35862	1.51928	1.32601	1.43894	RPA1542	protochlorophyllide reductase subunit BchN
orthoMCL1271	0.733333	0.513889	0.711538	0.666667	1.09091	1.19512	1.52174	0.66	0.5	0.52	1.72414	0.846154	0.692308	0.636364	0.857143	0.951613	1.15385	RPA4659	possible acetyltransferase
orthoMCL3228	0.868966	0.798246	0.711934	0.826087	1.05435	0.828829	1.32075	0.724551	0.686567	0.906593	1.45902	0.844156	0.70892	1.00725	0.72561	1.17526	1.05263	RPA0338	conserved unknown protein
orthoMCL2637	0.901408	0.712644	0.712121	0.787879	0.897727	0.930233	0.921348	0.78481	0.602151	0.877778	0.928571	0.566038	0.87234	0.824324	0.891089	0.939024	0.776596	RPA2935	Beta-lactamase-like
orthoMCL5269	0.921875	1	0.712121	0.84127	1	0.706897	1	0.724638	1	1	1	1	1	1	1	0.785714	1	RPA4088	probable membrane fusion protein (HlyD family of secretion proteins) linked to ABC efflux pumps
orthoMCL5579	0.581395	1	0.712121	0.666667	1	1	1	0.628571	1	1	1	1	1	1	1	1	1	RPA4548	hypothetical protein
orthoMCL3628	0.814024	0.701646	0.712803	0.525229	0.992248	0.732997	0.954955	0.648585	0.39604	0.537118	0.859127	0.615854	0.768924	0.755287	0.777592	1.13879	0.713666	RPA3226	DNA-directed RNA polymerase alpha subunit
orthoMCL0784	0.540984	0.633987	0.713115	0.771812	0.975	1.2	0.880734	0.693694	0.55	0.615942	0.936937	0.617021	0.686747	0.752212	0.786982	1.125	0.881356	RPA2687	large-conductance mechanosensitive channel
orthoMCL0056	1	1.11111	0.714286	1	1	0.875	0.727273	0.666667	0.857143	0.666667	0.708333	0.7	1	0.833333	0.75	0.666667	0.714286	RPA0666	putative ABC transporter subunit, membrane spanning domain + ATP-binding component
orthoMCL0222	0.724138	0.681818	0.714286	0.820513	0.886364	0.757576	0.810811	0.814815	0.821429	0.756757	0.689655	0.704545	0.75	0.744186	0.741935	0.735294	0.685714	RPA4343	possible excinuclease ABC subunit B
orthoMCL0257	0.454545	0.288462	0.714286	0.5	0.714286	0.545455	0.558824	0.2	0.461538	0.214286	0.833333	0.5	0.4375	0.3	0.545455	0.388889	0.333333	RPA4465	sulfur/thiosulfate oxidation protein SoxB
orthoMCL0339	0.764706	0.736842	0.714286	0.722222	0.764706	0.652174	0.795455	0.708333	0.705882	0.694444	0.75	0.814815	0.68	0.9	0.652174	0.714286	0.740741	RPA1182	conserved hypothetical protein
orthoMCL0391	0.625	0.6	0.714286	0.545455	0.75	0.545455	0.636364	0.666667	0.6	0.666667	0.625	0.615385	0.857143	0.5625	0.666667	1	0.384615	RPA1707	putative feruloyl-CoA synthetase
orthoMCL0416	0.42055	0.827869	0.714286	0.822368	0.630769	1.08517	0.73253	0.628895	0.311404	0.315789	0.452962	0.258824	0.845238	0.322917	0.627907	0.756477	0.123741	RPA3129	50S ribosomal protein L33
orthoMCL0428	0.666667	0.8	0.714286	0.875	1	1	0.545455	0.714286	0.75	0.777778	0.666667	0.6	0.888889	0.875	1	0.625	1	RPA1911	Nickel-dependent hydrogenase b-type cytochrome subunit
orthoMCL0430	1	1	0.714286	0.875	0.714286	0.666667	1	1	0.833333	1	1	0.75	0.727273	1.14286	0.615385	0.857143	0.5	RPA1909	transcriptional regulator, MarR family
orthoMCL0515	0.666667	0.52	0.714286	0.666667	0.7	0.714286	0.933333	0.615385	0.714286	0.5	0.642857	0.727273	0.769231	0.578947	0.642857	0.538462	0.47619	RPA4459	putative flavocytochrome C sulfide dehydrogenase, flavoprotein subunit
orthoMCL0531	0.772727	0.840108	0.714286	0.633333	0.833333	0.709677	0.741935	0.769231	1	0.607143	0.92	0.75	0.761905	0.827586	1	0.736842	0.727273	RPA1613	putative cytochrome P-450
orthoMCL0601	0.692308	0.521739	0.714286	0.705882	0.875	0.923077	1.33333	0.8	0.714286	0.636364	1.22222	0.521739	0.571429	0.642857	0.565217	1	0.434783	RPA4505	TPR repeat
orthoMCL0873	1.7037	1.75	0.714286	1.67857	1.25926	1.89655	1.16129	2.30303	1.51351	2.4	1.92105	2.04167	1.96774	2.375	1.95	1	1.94118	RPA2585	hypothetical protein
orthoMCL0874	0.666667	0.65625	0.714286	0.791667	1.07143	1.8125	1	0.73913	0.875	0.615385	1.45455	1.18182	0.703704	0.772727	0.785714	0.846154	0.727273	RPA2584	possible glyoxalase
orthoMCL0931	0.916667	0.761905	0.714286	1.38462	0.875	1	0.777778	0.7	0.666667	0.611111	0.818182	0.454545	0.722222	0.416667	0.888889	0.875	0.272727	RPA3870	hypothetical protein
orthoMCL1018	0.956522	0.539683	0.714286	0.694444	0.868421	0.966667	1.13333	0.642857	0.769231	0.625	1.24	0.340426	0.8	0.763158	0.96	1	0.210526	RPA0541	conserved hypothetical protein
orthoMCL1038	0.8	0.8	0.714286	0.666667	0.8	0.75	1	1	0.75	0.8	1	1.6	0.6	0.8	1	1	0.8	RPA2992	conserved hypothetical protein
orthoMCL1155	0.8	0.857143	0.714286	0.666667	0.928571	0.923077	1.1	0.571429	0.666667	0.636364	0.727273	0.615385	0.642857	0.857143	1	0.75	0.619048	RPA2459	putative permease
orthoMCL1258	0.7	0.571429	0.714286	0.692308	0.757576	1.05263	0.96	0.608696	0.568627	0.681818	1.11765	0.68	0.545455	0.576923	0.55	0.694444	0.72	RPA2794	putative pH adaptation potassium efflux system component phaG
orthoMCL1261	0.875	0.666667	0.714286	0.814815	0.75	0.884615	0.636364	0.821429	0.75	0.742857	0.75	0.588235	0.807692	0.5	0.666667	0.68	0.6875	RPA2797	transcriptional regulator, GntR family with aminotransferase domain
orthoMCL1385	0.674419	0.5	0.714286	0.580357	0.815534	0.814433	0.663366	0.612903	0.684211	0.601504	0.513761	0.691358	0.747573	0.79	0.726496	0.603175	0.820225	RPA4412	conserved unknown protein
orthoMCL1411	0.666667	0.571429	0.714286	0.857143	1	0.777778	0.857143	0.555556	0.714286	0.636364	0.857143	0.7	1	0.875	0.875	1	0.555556	RPA4385	putative outer membrane hemin/siderophore receptor protein
orthoMCL1565	0.571429	1	0.714286	0.833333	0.666667	0.666667	0.833333	0.666667	0.666667	0.714286	0.571429	0.714286	0.555556	0.75	1	1	0.571429	RPA2324	succinate-semialdehyde dehydrogenase
orthoMCL1700	0.692308	0.888889	0.714286	1.06122	1	1.34043	1	0.909091	0.483871	0.711111	0.771429	0.786325	0.97619	0.707317	1.0625	0.925926	0.333333	RPA3204	conserved hypothetical protein
orthoMCL1753	1	0.8	0.714286	0.666667	0.833333	0.666667	1	0.625	0.714286	1	0.75	0.625	0.9	0.833333	0.666667	0.777778	0.5	RPA0788	possible Major Facilitator Superfamily (MFS) efflux pump
orthoMCL1821	0.736842	0.55	0.714286	0.705882	0.727273	0.875	0.638889	0.555556	0.518519	0.608696	0.594595	0.686747	0.894737	0.489796	0.92	0.666667	0.344828	RPA0731	transcriptional regulator, LysR family
orthoMCL1859	0.833333	0.538462	0.714286	1	0.6	0.75	0.777778	0.666667	0.5	0.777778	0.545455	0.571429	0.75	0.6	0.714286	0.714286	0.6	RPA4559	putative citrate lyase beta chain
orthoMCL1990	0.705882	0.541667	0.714286	0.714286	0.857143	0.894737	0.888889	0.705882	0.588235	0.789474	0.8	0.47619	0.941176	0.666667	0.75	0.882353	0.432432	RPA0573	putative ABC transporter (ATP-binding protein)
orthoMCL2031	0.555556	0.592593	0.714286	0.714286	0.842105	0.5	0.44898	0.8	0.65	0.541667	0.6	0.7	0.684211	0.571429	0.68	0.733333	0.761905	RPA3128	putative transport protein
orthoMCL2075	0.48	0.795455	0.714286	0.755556	0.705882	0.571429	0.527273	0.487805	0.452381	0.75	0.489362	0.511111	0.764706	0.641509	0.651163	0.630435	0.553571	RPA1197	conserved hypothetical protein
orthoMCL2344	1.16667	0.8	0.714286	0.5	0.666667	0.571429	0.75	0.4	1	0.666667	0.75	1.28571	0.8	0.666667	0.833333	0.8	0.5	RPA1205	putative alcohol dehydrogenase
orthoMCL2458	0.857143	0.833333	0.714286	0.875	1.04762	1	1.35897	0.625	0.946429	0.894737	1.28205	1.19048	1.28261	0.833333	0.974359	1.04762	1.95238	RPA1431	putative NAD+ ADP-ribosyltransferase
orthoMCL2806	0.625	0.875	0.714286	0.75	0.857143	0.714286	0.642857	0.625	0.75	0.636364	0.769231	0.6875	0.7	0.615385	0.666667	0.818182	0.666667	RPA1759	Tyrosine protein kinase:Aminoglycoside phosphotransferase
orthoMCL2825	0.666667	0.833333	0.714286	0.714286	1	0.666667	0.857143	0.8	0.8	0.714286	0.8	0.625	1	0.5	0.916667	1	0.727273	RPA1739	putative branched-chain amino acid transport system permease protein
orthoMCL2994	0.636364	0.4	0.714286	0.928571	0.75	0.6	0.529412	0.666667	0.727273	0.615385	0.615385	0.666667	0.75	0.761905	0.692308	0.571429	0.769231	RPA0832	cytochrome c oxidase subunit I
orthoMCL3354	0.647059	0.527273	0.714286	0.64	0.705882	0.586207	0.5625	0.611111	0.666667	0.482759	0.583333	0.680851	0.619048	0.454545	0.6875	0.64	0.404762	RPA1415	possible branched-chain amino acid transport system substrate-binding protein
orthoMCL3375	1	1.16667	0.714286	1	0.833333	1	1	0.8	0.636364	0.714286	0.714286	0.6	0.833333	0.533333	0.75	0.75	0.769231	RPA0701	putative acetyltransferase (virginiamycin, streptogramin A, chloramphenicol)
orthoMCL3474	0.625	0.5	0.714286	0.555556	0.857143	0.666667	0.611111	0.666667	0.833333	0.545455	0.555556	0.428571	0.857143	0.428571	0.875	0.5	0.384615	RPA1948	pyrroloquinoline quinone biosynthesis protein C
orthoMCL3532	0.8	0.75	0.714286	0.857143	0.666667	1.2	0.75	0.833333	0.625	0.714286	0.833333	0.777778	0.857143	0.6	0.785714	0.571429	0.571429	RPA4729	putative arginase
orthoMCL3582	0.714286	0.545455	0.714286	0.555556	1	0.6	0.8	0.714286	0.5	0.625	0.705882	0.555556	0.875	0.375	0.555556	0.833333	0.4	RPA3485	putative racemase
orthoMCL3588	0.703704	0.701754	0.714286	0.617284	0.648148	0.783784	0.90625	0.838235	0.580645	0.579832	0.708333	0.986486	0.69863	0.71875	0.526786	0.608108	0.855072	RPA0225	putative superoxide dismutase (Cu/Zn)
orthoMCL3626	0.714286	0.666667	0.714286	0.75	0.625	0.733333	0.6875	0.777778	0.833333	0.823529	0.823529	0.882353	0.571429	0.866667	0.428571	1	0.764706	RPA3224	putative short-chain dehydrogenase
orthoMCL3861	0.875	1	0.714286	1.6	4.42857	0.875	1	0.75	0.470588	0.818182	1	0.928571	0.7	1.12121	0.85	0.888889	0.181818	RPA1421	possible efflux protein
orthoMCL3874	0.982456	0.692308	0.714286	0.6875	0.8	0.8	0.88	0.5	0.5625	0.473684	0.619048	0.608696	0.625	0.5	0.6	0.882353	0.411765	RPA0662	ferredoxin
orthoMCL3876	0.94702	0.5	0.714286	0.714286	0.9375	0.625	0.727273	0.714286	0.857143	0.615385	0.529412	0.8	0.6	0.714286	0.454545	1.09091	0.5	RPA0660	benzoyl-CoA reductase subunit
orthoMCL3890	0.823529	0.842105	0.714286	1.2	1.25	1.11111	0.785714	0.916667	1	0.846154	0.870968	0.9375	1.08333	0.818182	0.866667	0.875	0.916667	RPA0645	possible flagellar hook protein FlgE
orthoMCL3931	0.818182	0.8	0.714286	0.909091	1	1.33333	0.823529	0.75	0.933333	0.75	1.14286	0.85	0.875	0.8	0.705882	0.875	1	RPA0688	ATP-binding component, PhnN protein, possible kinase
orthoMCL4111	0.6	0.666667	0.714286	0.857143	1.11111	1.28571	0.75	1	1	0.615385	0.75	0.666667	0.888889	0.692308	0.727273	0.875	0.5625	RPA2549	conserved hypothetical protein
orthoMCL4185	0.65	0.553571	0.714286	0.604167	0.863636	0.533333	0.714286	1	0.608696	0.428571	0.666667	0.571429	0.702703	0.625	0.7	0.5	0.583333	RPA4568	putative enoyl-acyl carrier protein reductase
orthoMCL4389	0.574468	0.541667	0.714286	0.795918	0.916667	1.30612	1	0.525	0.777778	0.641509	1	0.409091	0.934783	0.5	0.611111	1.03448	0.671233	RPA2885	hypothetical protein
orthoMCL4417	0.666667	0.416667	0.714286	1	0.75	0.833333	0.785714	0.625	1	0.818182	1	1	1	1	0.818182	1	1	RPA1924	Cobalamin synthesis protein/P47K
orthoMCL4458	0.384615	1	0.714286	0.652174	0.5625	0.823529	1	0.636364	0.666667	0.631579	1	0.714286	0.571429	0.8	1	1	1	RPA1392	nitroreductase family proteins
orthoMCL4463	0.714286	1	0.714286	0.714286	0.714286	0.625	0.833333	1.25	0.8	0.666667	1	0.714286	0.8	0.666667	1	1	1	RPA1397	putative sugar ABC transporter, permease protein
orthoMCL4795	1.2	0.625	0.714286	1.2	1.07143	1.2	1	1.16667	1	1.1	1	0.875	1	1	1	1	1	RPA1327	Ser/Thr protein kinase
orthoMCL5533	0.727273	1	0.714286	0.833333	1	0.8	1	0.8	1	1	1	1	1	1	1	1	1	RPA4084	AAA ATPase
orthoMCL5536	0.666667	1	0.714286	1	1	1.1	1	1	1	1	1	1	1	1	1	1	1	RPA4113	putative conjugal transfer protein trbB
orthoMCL5538	0.833333	1	0.714286	0.625	1	1	1	0.714286	1	1	1	1	1	1	1	1	1	RPA1354	conserved hypothetical protein
orthoMCL5565	1.4	1	0.714286	0.769231	1	0.666667	1	1	1	1	1	1	1	1	1	1	1	RPA1339	RNA polymerase ECF-type sigma factor, possible FecI
orthoMCL1228	0.85443	0.589744	0.715556	0.977778	0.893333	1.08834	0.727273	0.928251	0.675325	0.967213	0.758621	0.551282	0.741935	0.693878	1.01961	0.850746	0.346032	RPA2757	conserved hypothetical protein
orthoMCL1966	0.674157	0.682243	0.715909	0.782051	0.663265	0.917647	0.610294	0.833333	0.432	0.512821	0.784314	0.592179	0.696429	0.524752	0.666667	1.01235	0.5	RPA0188	dihydrolipoamide succinyl transferase
orthoMCL0213	0.833333	1.30769	0.716049	0.939394	0.984496	1.15152	1.20904	0.934426	1.63636	0.960526	0.821053	1.66038	1.45652	0.942857	1.30909	0.684211	3.20513	RPA4640	hypothetical protein
orthoMCL3485	0.565789	0.506667	0.716049	0.532609	0.814815	0.586207	0.808824	0.48913	0.298246	0.43956	1.0625	0.276786	0.56701	0.458599	0.508621	0.954545	0.366337	RPA0629	putative acetylglutamate kinase
orthoMCL2864	0.430851	0.485597	0.716279	0.344262	0.537931	0.457447	0.7	0.5	0.34632	0.357771	0.658654	0.32971	0.433526	0.367901	0.423888	0.586207	0.480211	RPA4351	conserved unknown protein
orthoMCL3362	0.723684	0.554745	0.716418	0.634409	0.780488	0.481928	0.622951	0.487179	0.365591	0.650794	0.414634	0.435484	0.657895	0.603604	0.555556	0.857143	0.529412	RPA3537	conserved hypothetical protein
orthoMCL1432	0.585821	0.694158	0.716475	0.599359	0.872449	1.10507	1.26108	0.659751	0.715909	0.710801	1.21244	0.876404	0.606383	0.677804	0.600806	0.953947	0.861333	RPA2019	3-oxoacyl-acyl carrier protein synthase II
orthoMCL1617	0.21118	0.521739	0.716981	0.158996	0.421525	0.875	0.893939	0.0712329	0.511765	0.356522	0.571429	0.833333	0.497382	0.826087	2.42188	0.188571	1.22222	RPA1091	hypothetical protein
orthoMCL3856	0.625	0.713235	0.716981	0.610687	0.702128	0.734513	0.925926	0.587629	0.365854	0.556522	0.85	0.372549	0.593496	0.669903	0.565574	0.684685	0.392523	RPA2599	DNA gyrase subunit A
orthoMCL1898	0.549356	0.481618	0.717172	0.683036	0.79878	0.745704	0.635714	0.655303	0.378378	0.541667	0.679012	0.447964	0.54251	0.636704	0.508197	0.767568	0.361272	RPA0443	possible transcriptional regulator, XRE family
orthoMCL2667	0.571429	0.636943	0.717172	0.516129	0.648649	0.571429	0.774775	0.486486	0.382716	0.547368	0.51462	0.484848	0.633333	0.577982	0.561983	0.864583	0.557971	RPA4248	two-component nitrogen fixation transcriptional regulator fixJ, LuxR family
orthoMCL3121	0.644315	0.683258	0.71729	0.790749	0.674089	0.797794	0.70751	0.633523	0.693038	0.70935	0.588101	0.685714	0.852732	0.662162	0.742015	0.709199	0.618852	RPA1026	possible adenine DNA methyltransferase
orthoMCL1168	0.644068	0.714286	0.717391	0.59322	0.705882	0.666667	0.789474	0.565217	0.594595	0.521739	0.733333	0.6	0.692308	0.642857	0.769231	0.526316	0.53125	RPA3785	DUF72
orthoMCL1736	0.604651	0.52459	0.717391	0.770492	0.68	1	0.784314	0.428571	0.907407	0.45	0.865385	0.865385	0.627907	0.652174	0.519231	0.551724	0.735632	RPA1866	conserved hypothetical protein
orthoMCL3098	1.47619	0.277108	0.717391	1.12821	0.484127	1.14815	1.69811	0.631579	0.440678	0.761194	0.295337	0.212598	0.774648	0.855172	1.23881	0.325843	1.07692	RPA1000	Nitrogenase-associated protein:Arsenate reductase and related
orthoMCL3739	0.894737	0.625	0.717391	0.9	0.913043	0.820513	0.821429	0.625	0.414634	0.571429	0.931034	0.510204	0.729167	0.822222	0.705882	1.21739	0.56	RPA0368	possible pseudouridine synthases
orthoMCL4900	0.624277	1	0.717391	0.961957	1	0.59322	1	0.613861	1	0.545455	1	0.609053	0.864865	1	1	0.845588	1	RPA4058	Glycosyl transferase, family 2:Mitochondrial substrate carrier
orthoMCL2720	0.789474	0.680851	0.717949	0.975	1.05882	0.973684	0.888889	0.923077	0.714286	0.692308	1	0.625	0.851852	0.542857	0.8	0.958333	0.815789	RPA1641	possible transcriptional regulator, AraC family
orthoMCL4993	0.847656	0.795866	0.718101	0.940767	1	0.823529	1	0.967442	1	0.781046	1	1	1.08936	1	1	1	1	RPA4323	hypothetical protein
orthoMCL2173	0.735849	0.592233	0.718391	0.53719	0.858537	0.906404	0.903564	0.689189	0.6	0.441624	0.605442	0.610738	0.647303	0.563518	0.756098	0.707692	0.866667	RPA2192	hypothetical protein
orthoMCL4000	0.599644	0.80916	0.71867	0.789474	0.693966	0.651246	0.550296	0.599229	0.560345	0.492693	0.855102	0.616622	0.645995	0.652574	0.473039	0.667969	0.599338	RPA0425	3-hydroxydecanoyl-acyl carrier protein dehydrase
orthoMCL0505	0.539216	0.776471	0.71875	0.606557	0.52381	0.551181	0.6	0.488189	0.557971	0.496	0.509804	0.452991	0.477064	0.566038	0.59434	0.573529	0.290323	RPA4449	pmethyl-accepting chemotaxis receptor/sensory transducer
orthoMCL5339	0.745763	1	0.71875	0.84507	1	0.686567	1	0.517241	1	1	1	1	1	1	1	0.842857	1	RPA4130	unknown protein
orthoMCL0135	0.594595	0.580645	0.72	0.540541	0.785714	0.525	0.925	0.552239	0.619048	0.521739	0.978261	0.5	0.461538	0.60274	0.430769	0.738095	0.413333	RPA1808	putative RND divalent metal cation efflux transporter CzcA
orthoMCL0607	0.56	0.827586	0.72	0.571429	1	0.928571	1.19048	0.592593	0.588235	0.612903	1.31818	0.791667	0.605263	0.9	0.575758	0.75	0.884615	RPA1125	YaeN protein
orthoMCL3295	1.06667	0.846154	0.72	0.769231	0.785714	0.88	1	0.761905	0.73913	0.618182	0.642857	0.553191	0.777778	0.714286	0.791667	0.761905	0.642857	RPA2975	putative phosphoglycerate dehydrogenase
orthoMCL3598	0.7	0.4375	0.72	0.5	0.555556	2	0.777778	0.777778	0.833333	0.5	0.625	2.06667	0.636364	0.625	0.833333	0.857143	0.6	RPA0215	possible general stress protein 26
orthoMCL2974	0.864407	0.888078	0.721212	0.80274	0.708584	0.767619	0.428678	0.70202	0.617647	0.844633	0.523959	1.06105	0.820779	1.10789	0.957516	1.08794	1.01747	RPA0852	two-component transcriptional regulator, LuxR family
orthoMCL1752	0.821429	0.60274	0.721311	0.573333	0.833333	0.951613	0.722222	0.902778	0.830769	0.881188	0.711864	0.438596	0.569536	0.769231	0.57	0.54878	0.574324	RPA0787	putative heat shock protein (htpX)
orthoMCL3543	0.644068	0.616071	0.721519	0.873418	0.818182	0.925926	0.729412	0.452055	0.349057	0.491525	0.877551	1.07273	0.725	0.710526	0.859375	0.419162	0.861111	RPA4467	putative sulfur oxidation protein soxY
orthoMCL0001	0.742424	0.813333	0.722222	0.819444	0.84507	0.763889	0.764706	0.720588	0.685714	0.777778	0.708861	0.702703	0.8125	0.693694	0.873563	0.852459	0.630252	RPA2574	possible RND efflux transporter
orthoMCL0260	0.818182	0.810811	0.722222	1	1.12903	1.1	0.583333	0.615385	0.842105	0.793103	0.622222	0.865385	0.813953	0.666667	1.05556	0.752688	1.46429	RPA1411	possible enoyl-CoA hydratase/isomerase
orthoMCL0941	0.842105	0.5	0.722222	0.423077	2.5	0.846154	2.5	1.125	1	0.8125	0.761905	1.58333	0.666667	2.33333	1.90476	2.27273	0.787879	RPA2090	precorrin isomerase CobH
orthoMCL2034	0.526316	0.5625	0.722222	0.65	0.928571	0.736842	0.730769	0.733333	0.625	0.475	0.681818	0.589744	0.594595	0.529412	0.547619	0.764706	0.654762	RPA0247	putative outer membrane protein
orthoMCL2035	1	0.857143	0.722222	0.644444	0.979167	0.926471	1.06522	0.44898	0.461538	0.953488	2	0.446429	0.868421	0.762712	0.921875	1.85366	0.232558	RPA0245	signal recognition particle protein
orthoMCL2190	0.888889	0.545455	0.722222	0.846154	1	1.11111	1	0.8	0.8	0.833333	0.75	0.8125	0.833333	0.777778	1.125	0.75	0.8	RPA2080	zinc-containing dehydrogenase
orthoMCL2613	0.518519	0.576923	0.722222	0.48	0.888889	0.555556	0.865385	0.4	0.666667	0.457143	0.5	0.538462	0.625	0.511628	0.576923	0.76	0.472222	RPA1789	putative branched-chain amino acid transport system substrate-binding protein
orthoMCL2740	0.710526	0.81982	0.722222	0.794872	0.711111	1.0625	0.744186	0.848485	0.768	0.666667	1.21622	0.952381	0.777778	0.688889	0.6	0.666667	0.741935	RPA1168	molybdopterin converting factor, subunit 2
orthoMCL2808	0.631579	0.7	0.722222	0.571429	0.684211	0.657143	0.947368	0.705882	0.666667	0.5	0.684211	0.555556	0.789474	0.518519	0.666667	0.857143	0.466667	RPA1757	possible oxoacyl carrier protein reductase
orthoMCL3292	1	0.826087	0.722222	0.882353	1.13333	1.36842	1.21429	0.857143	0.789474	0.85	1.84615	0.736842	0.814815	1.06667	0.787879	1.08333	0.733333	RPA2972	8-amino-7-oxononanoate synthase
orthoMCL3506	0.606061	0.597222	0.722222	0.62069	0.97561	0.772152	0.717949	0.48	0.395349	0.5	0.704225	0.2	0.878788	0.423729	0.730769	0.948276	0.144578	RPA4706	DedA family
orthoMCL3701	0.84375	0.641026	0.722222	0.439024	0.578125	0.55814	0.8	0.470588	0.56	0.573333	0.529412	0.6	0.590164	0.47191	0.540984	0.727273	0.584416	RPA3684	TPR repeat
orthoMCL4938	0.928571	1	0.722222	0.941176	1	0.882353	0.952381	0.733333	1	1	1	0.615385	1	1	1	0.75	1	RPA2249	putative methylase/helicase
orthoMCL4028	0.771739	0.81761	0.72332	0.805	1.03333	1.00673	1.28169	0.807292	0.409639	0.776699	1.71304	0.666667	0.669444	0.812785	0.570225	1.14706	0.475783	RPA0028	bifunctional purine biosynthesis protein
orthoMCL1462	0.604167	0.527778	0.723404	0.783333	0.923077	0.660377	0.727273	0.761905	0.758621	1	0.655172	0.655172	0.72	0.526316	0.880597	0.62963	0.617647	RPA4078	conserved hypothetical protein
orthoMCL1807	1.125	0.714286	0.723404	0.454545	2	0.837838	1.48936	1.12121	0.8125	0.870968	0.896552	1.05405	1.12	1.32432	1.45455	1.125	0.955556	RPA0714	bifunctional cobinamide kinase, cobinamide phosphate guanylyltransferase protein
orthoMCL4116	0.764706	0.9375	0.723404	0.625	0.979167	1	0.759259	0.563636	0.764706	1	1	0.892857	0.506494	1	0.628866	0.875	1.4	RPA3790	putative efflux protein
orthoMCL1025	0.680751	0.679245	0.723684	0.465863	0.771605	1.26627	1	0.633484	0.503448	0.58371	1.16667	0.806962	0.649746	0.725926	0.666667	0.869369	0.69863	RPA0892	glutamate synthase (NADPH) small chain
orthoMCL0577	0.688889	0.95	0.724138	0.925	0.869565	0.897959	0.761194	0.681818	0.734694	0.810345	0.808511	0.621622	0.825397	0.612245	0.642857	0.594937	0.886792	RPA2494	hypothetical protein
orthoMCL2185	0.722222	0.666667	0.724138	0.342105	2.80952	1.16667	2.30769	0.688889	1	0.888889	1.6	1.72222	0.64	2.06061	1.01515	1	1.71429	RPA2085	cobalamin biosynthesis protein G
orthoMCL2617	0.782609	0.527273	0.724138	0.633333	0.882353	1.23529	0.833333	0.6	0.44086	0.714286	0.625	0.567568	0.84375	0.581818	0.692308	0.564103	0.564103	RPA1794	transcriptional regulator, MarR family
orthoMCL1871	0.727273	0.65625	0.725	0.736842	0.757576	1.05714	0.813953	0.463415	0.470588	0.638889	1.03571	0.54717	0.666667	0.538462	0.68	0.972222	0.333333	RPA4531	histidinol dehydrogenase
orthoMCL3347	0.747253	0.48	0.725	0.674603	0.925	0.576389	0.503378	0.514706	0.440476	0.544776	0.398374	0.445946	0.42268	0.563536	0.590476	0.455446	0.618557	RPA1851	putative aldolase
orthoMCL3158	0.656539	0.67033	0.725029	0.509786	0.768831	1.00797	0.845663	0.52809	0.325359	0.399848	1.34908	0.638677	0.44407	0.707798	0.544102	0.842324	0.780585	RPA0175	putative H+-transporting ATP synthase epsilon chain.
orthoMCL2265	0.724138	0.73913	0.725275	0.62766	0.695652	0.698413	0.725	0.680556	0.706422	0.627119	0.690476	0.727273	0.639344	0.602941	0.567568	0.688889	0.762712	RPA3531	putative cell division protein ftsW
orthoMCL1996	0.709677	1.7	0.725424	0.916667	0.873016	1.23529	1.24561	0.722222	0.954545	0.953125	0.857143	1.48276	1.67391	0.924242	0.818182	1.1875	0.535714	RPA0567	probable transcriptional regulator, AraC family
orthoMCL0569	0.632653	0.829268	0.72549	0.516949	0.931373	2.06838	1.2	0.663866	0.437086	0.694805	1.34545	0.929487	0.66129	0.748503	0.583673	0.784615	0.968944	RPA2505	Fructose-1,6-bisphosphatase/sedoheptulose 1,7-bisphosphatase related protein
orthoMCL0946	0.552632	0.51	0.726415	0.629834	0.644231	0.787356	0.766304	0.625571	0.641379	0.64467	0.621053	0.604167	0.492366	0.656	0.629213	0.726415	0.556391	RPA1123	omp16 protein
orthoMCL0612	0.615385	0.714286	0.726496	0.607692	0.662651	0.721649	0.723881	0.593407	0.514493	0.669421	0.614583	0.575949	0.509934	0.592593	0.575581	0.529915	0.66443	RPA2292	sensor histidine kinase
orthoMCL0202	0.727273	0.647059	0.727273	0.75	0.857143	0.769231	1	1	0.833333	0.4	0.875	0.545455	0.6	0.625	0.823529	0.875	0.470588	RPA4800	possible transporter
orthoMCL0209	1	0.833333	0.727273	0.857143	0.777778	0.857143	1	0.75	1	0.894737	0.8	0.666667	1	0.833333	1	0.7	0.909091	RPA3796	transcriptional regulator, LysR family
orthoMCL0353	0.857143	0.909091	0.727273	0.888889	0.833333	0.909091	0.9	0.857143	0.7	0.857143	0.8	0.8	0.875	1	0.909091	0.818182	0.466667	RPA3553	arsenite efflux pump ACR3
orthoMCL0381	0.777778	0.807692	0.727273	0.903226	0.826087	1	0.786885	0.652174	0.862745	0.74359	0.857143	1.01818	0.708333	0.87037	0.837838	0.851852	0.5	RPA1719	Protein of unknown function UPF0153
orthoMCL0510	1.18182	0.619048	0.727273	1.0625	0.741935	0.821429	0.75	0.730769	0.5625	0.571429	0.483871	0.419355	0.785714	0.6	0.802817	0.766667	0.372549	RPA4454	Antifreeze protein, type I:5-formyltetrahydrofolate cyclo-ligase
orthoMCL0550	0.859375	0.723077	0.727273	0.904762	1.08475	0.7	0.854839	0.708333	0.701754	0.375	0.785714	0.494118	0.733333	0.617021	0.7	0.966667	0.54386	RPA1586	putative short-chain dehydrogenase/reductase
orthoMCL0604	0.764706	0.65	0.727273	0.615385	0.722222	0.681818	0.970588	0.705882	0.769231	0.576923	0.68	0.75	0.777778	0.6	0.590909	0.777778	0.459459	RPA4509	possible TrapT family, fused dctQ-M subunits, C4-dicarboxylate transport
orthoMCL0624	0.703704	0.52381	0.727273	0.888889	0.925926	0.692308	1	0.692308	0.588235	0.705882	0.888889	0.482759	1.1	0.793103	0.939394	0.769231	0.428571	RPA4325	putative shikimate 5-dehydrogenase
orthoMCL0657	0.545455	0.571429	0.727273	0.615385	0.769231	0.833333	0.5625	0.727273	0.7	0.666667	0.454545	0.727273	0.7	0.545455	0.625	0.642857	0.631579	RPA4808	possible hexuronate transporter
orthoMCL0906	1.13043	0.689655	0.727273	0.82	0.926829	1.15652	0.804574	0.632653	0.627451	0.879121	0.88	0.7	0.848101	0.757576	0.823529	0.909091	0.443662	RPA3777	possible transcriptional regulator, TetR family
orthoMCL0985	0.5	0.631579	0.727273	0.5	0.666667	0.583333	0.619048	0.5625	0.631579	0.583333	0.708333	0.535714	0.833333	0.571429	0.615385	0.642857	0.454545	RPA4199	putative 2-haloacid halidohydrolase Iva
orthoMCL1027	1	0.6	0.727273	0.8	0.888889	0.777778	0.75	0.9	0.545455	0.727273	0.888889	0.818182	0.892857	0.8	0.928571	0.772727	0.909091	RPA4151	transcriptional regulator, LysR family
orthoMCL1214	0.791667	0.9	0.727273	0.730769	1	0.925926	0.857143	0.64	0.6875	0.625	0.666667	0.5	0.956522	0.6	0.928571	0.791667	0.545455	RPA2804	conserved hypothetical protein
orthoMCL1249	0.790698	0.640777	0.727273	0.706897	0.851852	0.796296	1.13725	0.647059	0.636364	0.625	1.14754	0.9	0.71875	0.90625	0.674157	0.931818	0.742857	RPA2781	TrapT dctQ-M fusion permease, dicarboxylate transport
orthoMCL1251	0.6	0.8	0.727273	1.1	1	1	0.9	0.666667	0.75	1	1.2	0.8	0.9	0.818182	1.16667	0.75	0.818182	RPA2784	possible nodulin-related protein
orthoMCL1262	0.911765	1	0.727273	0.8	1.55	0.607843	0.703704	0.9375	0.871795	0.787879	0.695652	0.777778	0.933333	0.903226	0.83871	0.919355	1.2381	RPA2798	probable Benzoate membrane transport protein
orthoMCL1388	1	0.454545	0.727273	0.642857	0.9	0.75	0.297872	0.769231	0.666667	0.833333	0.615385	1.15789	0.583333	0.5	0.666667	0.846154	0.764706	RPA4409	ATP-binding protein of sugar ABC transporter
orthoMCL1539	1	0.75	0.727273	0.916667	0.833333	1.16667	1	0.666667	0.75	0.857143	0.846154	0.722222	0.9	0.785714	0.75	1	0.571429	RPA4754	possible glutamyl-tRNA synthetase
orthoMCL1541	0.529412	0.475	0.727273	0.685714	0.888889	0.777778	0.529412	0.64	0.424242	0.483871	0.538462	0.924528	0.655172	0.526316	0.638889	0.785714	0.253968	RPA4751	DUF80
orthoMCL1612	0.842105	0.95	0.727273	0.678571	0.807692	0.666667	0.591837	0.565217	1.03448	0.868421	0.571429	0.972222	0.882353	0.510638	0.766667	0.708333	0.653846	RPA1096	methyl-accepting chemotaxis sensory transducer
orthoMCL2802	0.714286	0.823529	0.727273	0.9	0.9375	0.666667	0.8	1	0.55	0.695652	0.8125	0.543478	0.904762	0.548387	0.777778	0.928571	0.409091	RPA1764	putative 2, 4-dienoyl-CoA reductase (NADPH)
orthoMCL2882	0.714286	0.571429	0.727273	0.591331	0.660066	1.0443	0.5	0.497512	0.694118	0.713636	0.565445	0.783439	0.765182	0.55814	1.07812	0.731183	1.08163	RPA2059	conserved hypothetical protein
orthoMCL3060	0.693878	0.873684	0.727273	0.755396	0.79646	0.792	0.715556	0.643411	1	0.813008	0.663043	0.961538	0.736	0.673469	0.859375	1.19048	0.76	RPA1630	chemotaxis methylesterase, CheB2
orthoMCL3100	0.777778	0.666667	0.727273	0.75	0.833333	0.8	0.6875	0.7	0.777778	0.9	0.666667	0.642857	0.833333	0.583333	0.785714	0.727273	0.692308	RPA1003	putative acyl-CoA synthase
orthoMCL3116	0.888889	0.777778	0.727273	0.909091	1	1.18182	0.888889	0.9	0.875	0.833333	0.8	0.9	1.09091	0.833333	0.9	0.9	0.818182	RPA1021	putative transporter, AcrB/D/F family
orthoMCL3167	0.391635	0.757143	0.727273	1.05263	0.846154	0.909091	1.0906	0.909091	1.32609	0.435294	1.36508	0.874539	0.727273	1.00694	0.45679	0.617021	0.986784	RPA0965	hydrogenase maturation protein hupD
orthoMCL3171	0.666667	0.545455	0.727273	0.666667	0.875	0.769231	0.789474	0.8	0.692308	0.733333	0.833333	0.928571	1	0.619048	0.615385	0.75	0.521739	RPA0960	uptake hydrogenase regulatory protein hupV pseudogene, frameshifted
orthoMCL3186	0.777778	0.571429	0.727273	0.5	0.875	0.7	0.727273	0.666667	0.7	0.769231	0.75	0.727273	0.818182	0.7	0.6	0.8	0.538462	RPA4670	fumarylacetoacetate hydrolase
orthoMCL3528	0.784946	0.742857	0.727273	0.63	0.691176	0.732026	0.861702	0.864407	0.490196	0.555556	0.88	0.464183	0.583333	0.627119	0.614583	0.795181	0.606667	RPA4724	putative uridine 5-monophosphate synthase
orthoMCL3905	1.11111	0.733333	0.727273	0.833333	0.75	0.75	0.909091	0.8	0.714286	0.777778	0.714286	1	1.14286	0.875	0.9	0.75	0.916667	RPA3496	possible TctB subunit of the Tripartite Tricarboxylate Transport(TTT) Family
orthoMCL4120	0.48	0.647059	0.727273	0.794118	0.625	0.740741	0.651163	0.545455	0.632653	0.526316	0.512195	0.5	0.724138	0.702128	0.736842	0.772727	1	RPA2800	unknown protein
orthoMCL4212	0.727273	0.413793	0.727273	0.517241	1.06667	0.632353	1	0.55102	0.392157	0.564516	1.06897	0.373626	0.625	0.512397	0.5	1.02439	0.404762	RPA0938	conserved unknown protein
orthoMCL4446	0.8	1	0.727273	1.11111	0.7	1	0.916667	0.888889	0.777778	0.8	1	0.75	1.11111	0.875	1.11111	0.75	1	RPA1380	nitrogenase vanadium-iron protein, VnfK subunit
orthoMCL4559	1.125	0.75	0.727273	1.1	1	0.833333	1	0.777778	0.625	0.916667	1	0.923077	1	0.692308	1	1	0.705882	RPA1313	sensor histidine kinase with multiple PAS/PAC domains
orthoMCL4679	0.787234	0.863636	0.727273	0.79661	1	0.8	1	0.615385	1.15385	0.88	1	0.45	1	0.741379	1.48	1	1	RPA3209	hypothetical protein
orthoMCL5540	0.888889	1	0.727273	1	1	1	1	0.727273	1	1	1	1	1	1	1	1	1	RPA1356	PpiC-type peptidyl-prolyl cis-trans isomerase
orthoMCL3899	0.553191	0.701754	0.728571	0.775281	1.09091	1.05155	1.23944	0.526316	0.359375	0.696203	1.14493	0.33913	0.698113	0.716981	0.882979	1.37097	0.220779	RPA0633	probable ribonuclease p protein component (protein c5)
orthoMCL1784	0.583333	0.679688	0.728814	0.7	0.702479	0.847826	0.751938	0.598592	0.666667	0.659259	0.8	0.610811	0.576159	0.771812	0.544304	0.744526	0.538462	RPA3735	conserved unknown protein
orthoMCL2576	0.510714	0.631579	0.728972	0.873469	0.677273	0.809278	0.741573	0.666667	0.319728	0.580882	0.60515	0.304878	1.07447	0.533333	0.762712	0.895954	0.222222	RPA0297	conserved hypothetical protein
orthoMCL3958	0.8125	0.548387	0.728972	0.803419	1.04124	0.629213	0.69403	0.57	0.306306	0.627907	0.618644	0.358491	0.855263	0.45614	0.962264	1.11429	0.258065	RPA4032	formyltetrahydrofolate deformylase
orthoMCL1052	0.756098	0.666667	0.729167	0.607143	0.881579	0.666667	0.583333	0.463415	0.442623	0.566265	0.684211	0.536842	0.647059	0.645833	0.684211	0.925	0.509091	RPA2827	putative glucose-inhibited division protein (gid)
orthoMCL2380	0.627907	0.742857	0.729167	0.508772	0.851852	0.578947	1.01562	0.476923	0.457143	0.301205	0.697674	0.378947	0.384615	0.478632	0.5	0.660377	0.5875	RPA2140	probable transcriptional regulator, AraC family
orthoMCL2872	1.01695	0.916667	0.729167	0.633333	0.903509	0.685393	1.07547	0.571429	0.542373	0.652695	0.633588	0.56213	0.691489	0.479381	0.666667	1.07042	0.777778	RPA0814	conserved unknown protein
orthoMCL2503	0.843272	2.95612	0.729312	0.899188	1.49206	1.50318	1.92607	1.12251	1.86908	1.7576	1.47781	1.4651	1.44453	1.06119	1.61541	1.17846	0.819613	RPA1492	light harvesting protein B-800-850, alpha chain E (antenna pigment protein, alpha chain E) (LH II-E alpha)
orthoMCL0490	0.761905	0.666667	0.72973	0.692308	0.96875	1.02857	1.26	0.659091	0.647059	0.716981	1.14286	0.8	0.693182	0.758242	0.567164	0.818182	0.878788	RPA3094	putative tetracycline-efflux transporter
orthoMCL1593	0.74026	0.698113	0.72973	0.936508	1.1087	0.518248	1	0.61194	0.333333	0.529412	0.458333	0.284314	0.784314	0.536585	0.689655	0.942857	0.25	RPA2430	conserved hypothetical protein
orthoMCL2559	0.714286	0.69697	0.72973	0.554054	0.8	0.875	0.8	0.605263	0.766667	0.625	0.8	0.607143	0.378378	0.62069	0.586207	0.791667	0.627119	RPA1959	putative RND efflux membrane protein
orthoMCL4213	0.423729	0.75	0.72973	0.789474	0.953125	0.863636	1	0.769231	0.451613	0.465116	0.892857	0.594937	0.72549	0.88	0.754717	1.09677	0.527473	RPA0936	possible transcriptional regulator, TetR family
orthoMCL0120	0.60396	0.692982	0.730769	0.5	0.649351	0.708333	0.722222	0.383784	0.73913	0.552795	0.516854	0.571429	0.636364	0.456311	0.575758	0.484375	0.549451	RPA3382	conserved hypothetical protein
orthoMCL2568	0.341463	0.477273	0.730769	1.27586	0.826087	0.965517	0.6	0.483871	0.625	0.42623	0.444444	0.540984	0.636364	0.541667	0.805556	0.48	0.363636	RPA0775	hypothetical protein
orthoMCL3539	0.52	0.540541	0.730769	0.76	0.73913	0.884615	0.8	0.571429	0.48	0.666667	0.64	0.565217	0.782609	0.625	0.708333	0.8	0.378378	RPA0878	transcriptional regulator, AraC type
orthoMCL2766	0.72	0.436364	0.731343	0.736842	0.58209	0.539474	0.63	0.72093	0.580645	0.546667	0.447761	0.368421	0.56962	0.565217	0.578947	0.508475	0.328358	RPA3441	enoyl-CoA hydratase/isomerase family protein
orthoMCL0976	0.611111	0.526316	0.731707	0.591837	0.828571	0.647059	0.931818	0.617647	0.454545	0.568627	0.619048	0.36	0.653061	0.515152	0.780488	1.0625	0.58209	RPA4208	SCP-like extracellular protein
orthoMCL2655	0.508982	0.625	0.732075	0.485294	0.481928	0.470588	0.564417	0.430189	0.396313	0.468553	0.469512	0.552817	0.430421	0.6	0.551515	0.407407	0.634454	RPA4178	conserved unknown protein
orthoMCL2017	0.642857	0.72	0.732143	0.789474	1	0.830189	0.863014	0.673913	0.738095	0.534483	0.538462	0.515625	0.781818	0.625	0.558824	0.5	0.485294	RPA3114	SEC-C motif
orthoMCL1487	0.972222	0.7	0.732394	0.716418	0.825	0.8	0.62	0.642857	0.588235	0.758242	0.722222	0.571429	0.8	0.766234	0.741379	0.605263	0.852459	RPA0609	conserved hypothetical protein
orthoMCL2070	0.745455	0.686747	0.732394	0.837209	0.909091	0.779221	0.815126	0.673077	0.518519	0.731707	0.901961	0.627119	0.767442	0.804878	0.882353	0.745455	0.580247	RPA1191	putative RNA methyltransferase
orthoMCL0859	0.901695	1.27706	0.732824	1.2898	1.56897	1.68493	1.18528	1.55369	0.866808	1.66423	0.802253	1.42531	1.72126	1.46172	1.92997	1.19423	1.35484	RPA1543	protochlorophyllide reductase BchB subunit
orthoMCL0560	0.846154	0.8	0.733333	0.8125	0.8	0.705882	0.785714	0.733333	0.727273	0.631579	0.714286	0.722222	0.833333	0.590909	1.07143	0.75	0.789474	RPA2514	putative lysyl-tRNA synthetase
orthoMCL0905	0.8	0.676471	0.733333	0.926471	0.857143	0.5	0.738462	0.583333	0.75	0.666667	0.590909	0.621622	0.857143	0.4	0.73913	0.846154	0.454545	RPA3778	putative cytochrome p450-like enzyme
orthoMCL1033	0.736842	0.613636	0.733333	0.904762	0.813953	0.744681	0.752809	0.8	0.717391	0.779661	0.903226	0.692308	0.828125	0.802632	0.803279	0.979592	1	RPA4140	sensor histidine kinase with a PAS domain
orthoMCL1277	0.515152	0.470588	0.733333	0.54	0.815789	0.447368	0.468354	0.5	0.45	0.470588	0.37931	0.475	0.555556	0.62069	0.585366	0.588235	1	RPA4653	biotin sulfoxide reductase
orthoMCL1496	0.576923	0.614035	0.733333	0.660714	0.824561	0.59322	0.93617	0.487805	0.375	0.583333	0.764706	0.48	0.736842	0.443182	0.5875	0.95122	0.455882	RPA0618	unknown protein
orthoMCL2096	0.681818	0.65	0.733333	0.470588	1.15789	1.43478	1.11429	0.655172	1.12	0.735294	1.28	1.0566	0.755556	0.82	0.72549	1.10714	0.857143	RPA2890	anthranilate phosphoribosyltransferase
orthoMCL2166	0.611111	0.589286	0.733333	0.589744	0.777778	0.897436	1.0625	0.628571	0.54	0.490566	1	0.622222	0.666667	0.709677	0.723404	0.744186	0.403509	RPA1920	CycJ cytochrome-c biosynthesis protein
orthoMCL2512	0.473684	0.565217	0.733333	0.75	0.789474	0.888889	0.625	0.684211	0.428571	0.521739	0.727273	0.638889	0.947368	0.947368	0.62069	0.708333	0.555556	RPA1502	conserved hypothetical protein
orthoMCL2552	0.642857	0.8	0.733333	0.933333	1	1	1	0.727273	0.666667	0.913043	1	1	1.10526	0.6	0.8	0.833333	0.875	RPA1967	putative component of multidrug efflux system
orthoMCL2876	0.789474	0.722222	0.733333	0.631579	1	1.06667	1.11111	0.75	0.833333	0.727273	0.9	0.714286	0.625	0.764706	0.875	1	0.777778	RPA2051	putative ornithine decarboxylase
orthoMCL2883	0.692308	0.75	0.733333	0.714286	0.777778	1.09091	0.833333	0.8	0.5	0.8	0.4	0.8	1	0.888889	1	0.888889	1	RPA2061	nitrous-oxide reductase precursor NosZ
orthoMCL3290	0.793103	0.771429	0.733333	0.567568	1.13333	1.34375	1.27273	0.769231	0.944444	0.787879	1.42105	1.07143	0.666667	0.962963	0.75	1.15789	1.13636	RPA2970	adenosylmethionine-8-amino-7-oxononanoate aminotransferase
orthoMCL4236	0.769231	0.625	0.733333	0.636364	0.777778	0.666667	0.653846	0.636364	0.5625	0.533333	0.642857	0.545455	0.769231	0.728814	1	1	0.65	RPA1688	GCN5-related N-acetyltransferase
orthoMCL4303	0.689266	0.76129	0.733333	0.653543	0.903614	1.13295	0.951456	1	0.512605	0.644128	1.16901	0.66805	0.60961	0.715	0.536697	0.957746	0.861272	RPA3490	putative hflC protein
orthoMCL4305	0.863636	0.947368	0.733333	0.928571	0.92	0.923077	1	0.659574	1.22727	0.846154	0.815789	1.33333	1.03226	0.772727	1.30612	0.933333	1.13115	RPA1680	putative response regulator and cylclic diguanylate phosphodiesterase (EAL)
orthoMCL5102	0.9	1	0.733333	1	1	1.08333	1	0.727273	1	1	1	0.615385	1	0.75	1	1	1	RPA3853	hypothetical protein
orthoMCL5581	0.8	1	0.733333	0.916667	1	0.888889	1	0.8	1	1	1	1	1	1	1	1	1	RPA4546	conserved hypothetical protein
orthoMCL1371	0.752941	0.5375	0.734375	1.3	0.833333	1.14286	0.738095	0.590909	0.287356	0.447154	0.634615	0.270833	0.947368	0.450549	0.698795	0.731343	0.212838	RPA4428	putative glucosyltransferase I
orthoMCL3987	0.612245	0.730769	0.734694	0.631579	0.846154	0.5625	0.773585	0.530612	0.411765	0.597561	0.823529	0.504505	0.678161	0.636364	0.535211	0.709091	0.511628	RPA0412	putative Gly-X carboxypeptidase YSCS precursor
orthoMCL2411	0.690962	0.868726	0.734993	0.817539	0.776786	0.879386	0.816944	0.949468	0.71519	0.901914	0.714286	0.930337	0.771562	1.03867	0.893023	0.691293	0.810811	RPA2959	ATP-dependent protease Lon
orthoMCL0212	0.703704	0.818182	0.735294	0.689655	0.875	0.8	1.075	0.514286	0.514286	0.711864	1.07692	0.648649	0.666667	0.84375	0.622222	0.916667	0.547619	RPA4732	uncharacterized cation transport protein chaC
orthoMCL0842	0.838496	1.22979	0.735632	1.05882	1.11009	1.43885	1.21364	1.25342	0.728238	1.43089	0.705128	1.21739	1.31304	1.30208	1.83032	1.1377	0.971129	RPA1524	bacteriochlorophyllide reductase subunit
orthoMCL0215	0.571429	0.56658	0.73607	0.626984	0.80531	0.516575	0.948052	0.486068	0.240196	0.545	0.969512	0.231746	0.564682	0.657754	0.473318	0.944162	0.340517	RPA3834	NADP-dependent isocitrate dehydrogenase
orthoMCL3404	0.761905	0.811594	0.736264	0.702128	0.807692	1	0.61039	0.814815	0.756757	0.777778	0.901961	2.27848	0.576923	1.26923	1.15625	1.07965	0.897436	RPA2579	hypothetical protein
orthoMCL1737	0.5	0.581818	0.736842	0.452381	0.647059	0.83871	0.755102	0.42	0.724138	0.344444	0.962963	0.769231	0.46988	0.364238	0.584615	0.5	0.605263	RPA1865	conserved hypothetical protein
orthoMCL1800	0.553191	0.60452	0.736842	0.671717	0.669231	0.643777	0.760684	0.575758	0.494949	0.649351	0.707317	0.335938	0.612245	0.578616	0.681818	0.815534	0.281853	RPA0871	conserved hypothetical protein
orthoMCL1910	0.711864	0.681319	0.736842	0.745763	0.921569	1.07143	0.8	0.673077	0.34375	0.763636	1.20312	0.383333	0.847458	0.707692	0.851852	1.27451	0.187817	RPA0455	trytophanyl-tRNA synthetase
orthoMCL2157	0.675676	0.621622	0.736842	0.631579	0.833333	0.615385	0.875	0.675676	0.774194	0.534884	0.777778	0.473684	0.651163	0.609756	0.595745	0.72973	0.444444	RPA3105	Patatin-like phospholipase domain
orthoMCL2303	1	0.722222	0.736842	1.4	0.588235	1	0.793103	1.09091	0.809524	1.09524	0.842105	0.5	0.772727	0.615385	0.894737	0.933333	0.75	RPA1256	putative formamidase regulatory protein FmdB
orthoMCL2718	0.923077	0.583333	0.736842	1.15385	0.8125	0.75	0.933333	0.466667	0.9	0.787879	0.571429	0.65625	0.911765	0.8125	0.863636	0.705882	0.571429	RPA1639	possible oxalate/formate Major Facilitator Family (MFS) antiporter
orthoMCL3251	0.608696	0.545455	0.736842	0.6	0.6875	0.636364	1.04	0.55	0.7	0.5	0.769231	0.5	0.631579	0.482759	0.461538	0.8	0.297297	RPA2650	Permeases of the drug/metabolite transporter (DMT) superfamily
orthoMCL3915	0.677419	0.75	0.736842	0.717391	0.857143	0.763158	0.888889	0.657143	0.69697	0.811321	0.888889	0.616438	0.637931	0.742424	0.666667	0.853659	0.546667	RPA3506	DNA helicase II
orthoMCL4343	0.928571	0.916667	0.736842	1.22222	0.875	1.25	0.857143	0.785714	0.621622	0.681818	1	1	1.11111	1	0.642857	0.740741	0.604167	RPA2481	possible transcriptional regulator, XRE family
orthoMCL4635	0.6	1	0.736842	0.62963	0.75	0.894737	0.783784	0.782609	1	0.62963	0.461538	0.7	0.592593	1	0.357143	1	0.363636	RPA2622	putative sulfonate transport system, ATP-binding protein. Subunit of ABC transporter
orthoMCL1796	0.825532	0.527197	0.737201	0.625731	0.756757	0.81672	0.67541	0.677824	0.409375	0.774809	0.69112	0.473214	0.726923	0.667857	0.753425	0.854902	0.404814	RPA0875	ferrochelatase
orthoMCL5010	1.10538	1	0.737762	0.889447	1.34404	1.31073	1	0.904139	1	1	1	1	1	1	1	1.28141	0.473171	RPA0710	hypothetical protein
orthoMCL0571	0.721893	0.841727	0.738095	0.683258	0.864865	0.747475	0.909385	0.693548	0.619048	0.672474	0.731618	0.779412	0.701613	0.740741	0.730392	0.559441	0.832432	RPA2501	poly-beta-hydroxybutyrate synthase
orthoMCL1538	0.666667	0.659574	0.738462	0.772727	0.666667	0.890244	0.742857	0.6	0.530612	0.730159	0.536232	0.466667	0.863636	0.428571	0.809524	0.888889	0.32	RPA4756	Helix-turn-helix protein, CopG family
orthoMCL0704	0.7	0.65	0.73913	0.692308	0.9	0.625	0.84	0.636364	0.642857	0.666667	0.769231	0.565217	0.875	0.66	0.6	0.869565	0.625	RPA3321	possible phosphomannomutase AlgC
orthoMCL1608	0.5	0.692308	0.73913	0.666667	0.695652	0.722222	0.666667	0.529412	0.545455	0.62069	0.642857	0.727273	0.606061	0.5	0.552632	0.625	0.594595	RPA1100	RuvA
orthoMCL2239	0.65	0.545455	0.73913	0.521739	0.833333	0.85	0.730769	0.611111	0.619048	0.484848	0.875	0.666667	0.53125	0.666667	0.547619	0.785714	0.428571	RPA0912	unknown protein
orthoMCL3937	0.863636	1	0.73913	0.954545	1.06667	0.8	0.944444	1	1.15789	1	0.85	1	1.3125	1.03571	1	1.11765	0.9375	RPA1681	sensor histidine kinase with a response regulator receiver domain
orthoMCL4818	0.794702	1	0.73913	1.21429	0.75	1.34307	1	0.849057	1	0.923497	1	1	0.887574	0.798995	1	0.812106	1	RPA3608	PilT protein, N-terminal
orthoMCL2453	0.867515	0.982759	0.739209	0.804972	1.14667	1.12162	1.16667	0.829787	0.464286	0.847458	1.27778	0.609756	0.857143	0.850746	0.9	1.30769	0.451923	RPA2446	putative aminotransferase
orthoMCL0046	0.799054	1	0.740554	0.772727	1.19774	0.59596	0.604878	0.742243	1	0.914798	1.02206	0.442652	0.75498	1.0592	0.634877	1	1.42328	RPA2641	putative ABC transporter oligopeptide-binding protein
orthoMCL1222	0.708333	0.454545	0.740741	0.46875	0.605263	0.68	0.769231	0.423077	0.594595	0.472727	0.59375	0.394366	0.631579	0.405405	0.632653	0.535714	0.454545	RPA2751	possible transferase
orthoMCL2053	0.709677	0.634615	0.740741	0.741935	0.863636	0.92	0.888889	0.703704	0.6875	0.666667	1.3	0.724138	0.777778	0.76	0.757576	1.08824	0.7	RPA0265	possible AlgJ protein, required for O-acetylation of alginate in Pseudomonas aeruginosa.
orthoMCL4049	1	0.780488	0.740741	0.814815	0.833333	0.634146	0.666667	0.735294	0.818182	0.709677	0.555556	0.790698	0.75	0.75	0.774194	0.685185	0.648649	RPA0356	PTS system Hpr Kinase
orthoMCL1684	0.627219	0.773756	0.741758	0.612245	0.857143	0.669202	0.79661	0.594937	0.675	0.572289	0.502326	0.434783	0.767241	0.341935	0.79	1.00735	0.44186	RPA3183	unknown protein
orthoMCL3867	1.16071	0.92	0.741758	0.875648	0.892405	1.14925	1.05755	1.10494	0.502994	1.05687	0.533007	1.01734	1.09645	1.3494	1.31667	1.29221	0.958333	RPA0678	possible pyridine nucleotide-linked oxidoreductase, possible glutamate synthase
orthoMCL0990	0.645161	0.592593	0.741935	0.5	0.703704	0.653846	0.7	0.666667	0.818182	0.578947	0.486486	0.612903	0.714286	1.0625	0.625	0.592593	0.6	RPA4194	osmotically inducible protein OsmC
orthoMCL1104	0.580645	0.730769	0.741935	0.6	0.733333	0.604651	0.795918	0.583333	0.5	0.423077	0.62	0.469388	0.62069	0.652174	0.478261	0.586957	0.576271	RPA3756	malate dehydrogenase-like protein
orthoMCL1929	0.677419	0.884615	0.741935	0.638889	0.740741	0.47619	0.54321	0.758621	0.647059	0.658537	0.535714	0.57377	0.684211	0.5625	0.647059	0.83871	0.555556	RPA0482	probable short chain 3-hydroxyacyl-CoA dehydrogenase / enoyl-CoA hydratase
orthoMCL0343	0.703704	0.604167	0.742424	0.65625	0.645161	0.944444	0.84	0.628571	0.380531	0.706422	0.626374	0.432624	0.620155	0.865079	0.441441	0.6875	0.491667	RPA3575	thiamin biosynthesis ThiG
orthoMCL1194	0.69863	0.865672	0.742424	0.616279	1	0.7875	1.19048	0.579545	0.484848	0.62069	1.57143	0.566038	0.593407	0.825397	0.518072	1.36111	0.525641	RPA3817	adenylosuccinate lyase
orthoMCL0736	0.67094	0.816092	0.742765	0.775424	0.790941	0.641509	0.732283	0.691943	0.730769	0.641921	0.611111	0.669767	0.841121	0.693215	0.825581	0.833333	0.755396	RPA3358	conserved hypothetical protein
orthoMCL1498	0.844828	0.692308	0.742857	0.808219	0.755556	0.839286	0.703518	0.5	0.796296	0.564516	0.5625	0.836364	0.651515	0.645833	0.758621	0.808511	0.793103	RPA0620	Uncharacterized BCR:Protein of unknown function DUF195
orthoMCL3608	0.69697	0.734513	0.742857	0.690476	0.686567	0.844828	0.636364	0.585366	0.464789	0.539683	0.637931	0.52439	0.666667	0.5	0.666667	0.702128	0.47	RPA4517	conserved hypothetical protein
orthoMCL3641	0.698517	0.715778	0.743438	0.297249	0.798341	0.591394	1.83906	0.369132	0.39993	0.238624	0.964878	1.50929	0.411487	0.714585	0.683433	1.06749	0.928282	RPA3239	50S ribosomal protein L24
orthoMCL1244	0.8	0.6875	0.74359	0.71875	0.894737	0.65625	0.538462	0.666667	0.809524	0.785714	0.75	0.65625	0.794118	0.581395	0.575758	0.862069	0.689655	RPA2775	thymidylate kinase
orthoMCL1978	0.55814	0.57971	0.74359	0.764706	0.84466	0.931507	0.823529	0.784615	0.714286	0.679487	0.655629	0.865801	0.777778	0.804878	0.734694	0.785276	0.894737	RPA1833	PilT protein, N-terminal
orthoMCL3238	0.85	0.757732	0.74359	0.811765	0.991667	0.891089	0.870968	0.611765	0.481818	0.826087	1.24359	0.391026	0.823529	0.739437	0.795699	1.24691	0.391837	RPA0352	possible GTP-binding protein LepA
orthoMCL0970	0.814815	0.627778	0.744186	0.744048	1.09091	0.478261	0.314136	0.222222	0.949495	0.764706	1.18644	1.4898	0.491429	0.457143	0.458716	0.737374	2.31532	RPA4214	conserved hypothetical protein
orthoMCL3147	0.897436	0.681818	0.744186	0.777778	0.75	0.942308	0.775	0.695652	0.489362	0.763636	0.775	0.527273	0.777778	0.645833	0.607143	0.948718	0.532609	RPA0164	gamma-glutamyl phosphate reductase
orthoMCL3431	0.65625	0.72	0.744186	0.589286	0.8	0.897436	0.911765	0.814815	0.653846	0.823529	0.814815	0.634615	1.03846	0.622222	0.702703	0.804878	0.557692	RPA3924	conserved hypothetical protein
orthoMCL0525	0.684211	0.799445	0.744444	0.64486	1.19643	0.361446	1.75833	0.677686	0.790698	0.623656	1.26891	1.11917	0.682927	0.91453	0.576923	1.17241	0.859649	RPA1620	unknown protein
orthoMCL0403	1.05155	0.626866	0.744828	0.725352	0.775641	0.686275	0.694268	0.603306	0.479167	0.807229	0.44382	0.461126	0.774436	0.874016	1.09709	0.614754	0.590643	RPA2176	DUF403
orthoMCL2751	0.61236	0.744186	0.74502	0.57346	0.852941	0.84434	1.09302	0.544248	0.314815	0.55814	1.27642	0.40625	0.589666	0.589905	0.443678	1.04698	0.356375	RPA0192	malate dehydrogenase
orthoMCL1454	0.673469	0.444444	0.745098	0.548387	0.809524	0.637931	1	0.679245	0.46875	0.693878	0.644068	0.631579	0.55102	0.722222	0.705882	0.597015	0.793651	RPA4070	possible peptide methionine sulfoxide reductase
orthoMCL5549	0.624413	1	0.745238	0.625	1	0.529412	1	0.462282	1	1	1	1	1	1	1	1	1	RPA3375	unknown protein
orthoMCL2212	0.785124	0.930328	0.745763	0.625	1.18248	0.685315	1.71429	0.573333	0.572727	0.781395	2.08571	0.6	0.704626	1.10612	0.620438	1.13793	0.766187	RPA0943	phosphoglycerate kinase
orthoMCL1360	0.72619	0.84127	0.746032	0.835821	0.677083	1.38158	0.872611	1.10959	0.6	0.826087	0.427885	1.68966	0.883117	1.04348	1.22414	0.985915	0.8875	RPA4233	Cyclic nucleotide regulated K+ channel
orthoMCL2395	0.809524	0.560976	0.746032	0.793651	0.617021	0.755102	0.710843	0.590909	0.53012	0.79661	0.731481	0.717172	0.740458	1.0625	0.988372	0.720588	0.806452	RPA2940	NADH-ubiquinone dehydrogenase chain K
orthoMCL2020	0.516746	0.468553	0.746479	0.64	0.770833	0.661355	0.703947	0.452514	0.543478	0.428	0.618056	0.300912	0.732919	0.636986	0.578755	0.696774	0.656604	RPA3117	aspartate carbamoyltransferase
orthoMCL5608	0.829876	1	0.746667	0.887273	1	0.683333	1	0.906832	1	1	1	1	1	1	1	1	1	RPA0772	Pentapeptide repeat
orthoMCL2161	0.828571	0.876543	0.746835	0.728395	0.816901	0.692308	0.923077	0.694737	0.420561	0.676923	0.912281	0.528571	0.842105	0.702128	0.792208	0.892308	0.511111	RPA3099	conserved hypothetical protein
orthoMCL1429	0.671875	0.55	0.746914	0.542484	0.592	0.776119	0.741573	0.686869	0.705882	0.464286	0.556962	0.579618	0.553763	0.552	0.568345	0.530488	0.797101	RPA2016	possible methyltransferase related protein
orthoMCL2042	1.02857	1	0.746988	0.575342	0.911765	0.982456	1.00448	0.787234	0.714286	1.05385	1.42308	0.828571	0.909091	0.794444	0.696429	0.803922	1.32946	RPA0238	hypothetical protein
orthoMCL0952	0.805556	0.674603	0.747126	0.836957	0.791209	0.927835	1.04651	0.607843	0.692308	0.74	0.777778	0.567568	0.678899	0.550336	0.69863	0.779221	0.541667	RPA1117	TolQ protein, inner membrane protein, tolerance to group A colicins
orthoMCL4010	0.535714	0.739796	0.747126	1.05755	0.821192	0.763636	0.66	0.904	0.776119	0.93007	0.634783	0.68	0.768116	0.598291	0.764045	0.774775	0.608696	RPA0008	circadian clock protein
orthoMCL0220	0.821429	0.630435	0.747573	0.608333	0.634146	0.564103	0.833333	0.47619	0.381944	0.517857	0.607595	0.471698	0.803922	0.51049	0.486726	0.715686	0.532847	RPA4765	unknown protein
orthoMCL0971	0.483696	1.10465	0.748031	0.723926	0.814815	0.633028	0.747826	0.435897	0.398964	0.689189	0.802817	1.10949	0.578947	0.457711	0.322368	1.14085	0.859873	RPA4213	sulfite reductase hemoprotein subunit
orthoMCL0867	0.752106	0.915335	0.748993	1.22034	1.13678	0.743624	1.28227	1.04945	1.21767	1.1552	1.00164	1.0444	1.1537	1.36563	1.22892	0.880707	1.15777	RPA1552	conserved unknown protein
orthoMCL0007	1.19674	1.25483	0.75	0.9	1.17885	0.915946	0.982143	0.752394	1.04869	1.03279	0.770548	0.971795	1.04727	0.962963	1.15676	1.22458	1.03704	RPA1627	multidomain chemotaxis histidine kinase CheA2 (Hpt, CheA, CheW, & Resp. Reg. Rec. domains)
orthoMCL0069	0.772727	0.846154	0.75	0.684211	0.882353	0.681818	0.913043	0.666667	0.740741	0.888889	0.6875	0.816327	0.846154	0.655172	0.693878	0.923077	0.619048	RPA3546	methyl-accepting chemotaxis receptor/sensory transducer
orthoMCL0173	0.555556	0.9	0.75	0.636364	1	0.611111	1	0.857143	0.95	0.576923	0.875	0.769231	1.09091	0.857143	0.727273	1.75	0.846154	RPA2541	TrapT family, dctM subunit, C4-dicarboxylate transport
orthoMCL0179	0.681818	0.754098	0.75	0.782609	0.814815	0.88	0.826087	0.681818	0.5	0.613636	0.933333	0.431818	0.72	0.730769	0.875	1.05556	0.432432	RPA1069	possible dihydroorotase
orthoMCL0298	0.714286	0.666667	0.75	0.888889	0.714286	0.777778	0.68	0.714286	0.666667	0.666667	0.375	0.625	0.6	0.625	0.818182	0.6	0.625	RPA1803	putative DNA polymerase III alpha chain
orthoMCL0413	0.75	0.642857	0.75	0.647059	1	0.75	0.714286	0.470588	0.818182	0.521739	0.7	0.5	0.55	0.5625	0.631579	0.875	0.5	RPA2187	conserved unknown protein
orthoMCL0456	0.875	0.590909	0.75	0.787879	0.72	0.724138	0.766667	0.8	0.821429	0.621622	0.790698	0.525	0.666667	0.612903	0.694444	0.913043	0.403509	RPA1130	glycolate oxidase subunit GlcD
orthoMCL0537	0.9	0.583333	0.75	1.25	0.857143	0.777778	0.777778	0.666667	0.857143	0.857143	0.875	0.857143	0.666667	1	0.875	0.75	0.75	RPA1603	putative fatty acid desaturase
orthoMCL0578	0.75	0.571429	0.75	0.615385	0.75	1.05556	1	0.705882	0.666667	0.818182	1.8	0.5	0.611111	0.615385	0.444444	1	0.35	RPA2492	Conserved hypothetical protein
orthoMCL0608	0.75	0.470588	0.75	0.5	0.777778	0.666667	0.75	0.545455	0.588235	0.5	0.5625	0.470588	0.588235	0.615385	0.692308	0.526316	0.5	RPA2987	conserved hypothetical protein
orthoMCL0688	0.8125	0.615385	0.75	0.894737	1.16	1	0.882353	0.6	0.52381	0.631579	0.864865	0.674419	0.941176	0.604651	0.823529	0.857143	0.888889	RPA3619	putative vanillate O-demethylase oxygenase, iron-sulfur subunit
orthoMCL0717	0.909091	0.6	0.75	1	1.11111	0.769231	0.75	0.7	0.8	0.615385	1.09091	0.75	1.11111	0.764706	1	0.846154	0.65	RPA3337	hypothetical protein
orthoMCL0748	0.75	0.571429	0.75	0.75	0.684211	0.923077	0.913043	0.6875	0.696429	0.75	0.84	0.72973	0.678571	0.862069	1.02326	0.75	0.735294	RPA3377	3-oxoacyl-acyl carrier protein reductase
orthoMCL0816	0.725	0.72973	0.75	0.692308	0.918919	0.55814	0.92	0.578947	0.727273	0.627907	0.95	0.704918	0.645161	0.696429	0.610169	1	0.742424	RPA3265	putative ABC transporter
orthoMCL0938	0.857143	0.65625	0.75	0.55	2	1.875	2.57143	0.875	1.27273	0.448276	2.38462	1.77273	0.62963	2.47368	1.24444	1.16667	2.68182	RPA2086	putative precorrin 6y methylase
orthoMCL1002	0.769231	0.730769	0.75	0.8	0.727273	0.705882	1.07692	0.5625	0.590909	0.666667	0.631579	0.565217	0.764706	0.666667	0.727273	1	0.571429	RPA0520	possible sodium/hydrogen antiporter
orthoMCL1023	0.8	0.727273	0.75	0.666667	0.75	1.09091	1.05556	0.615385	0.666667	0.666667	0.818182	0.619048	0.818182	0.777778	0.733333	0.6875	0.666667	RPA0547	conserved hypothetical protein
orthoMCL1100	0.85	0.5	0.75	0.826087	0.714286	0.913043	0.941176	0.619048	0.75	0.695652	0.647059	0.69697	0.666667	0.8	0.611111	0.846154	0.636364	RPA3761	putative catechol 2,3-dioxygenase
orthoMCL1109	1	0.777778	0.75	1.18182	1	1.125	0.916667	0.75	0.666667	1.15385	1	0.727273	1.3	0.8	1	0.875	0.666667	RPA3750	methyl-accepting chemotaxis receptor/sensory transducer
orthoMCL1273	0.75	0.636364	0.75	0.5	0.647059	0.428571	0.545455	0.636364	0.625	0.666667	0.8	0.5	0.571429	0.777778	0.461538	0.727273	0.6	RPA4657	putative 2-keto-3-deoxygluconate dehydrogenase
orthoMCL1374	0.619048	0.407407	0.75	0.653846	0.592593	0.708333	0.719298	0.413793	0.619048	0.545455	0.606061	0.5	0.677419	0.588235	0.589744	0.545455	0.529412	RPA4425	2-hydroxyhepta-2,4-diene-1,7-dioate isomerase
orthoMCL1502	0.857143	1	0.75	0.875	1	1.2	1	1	1	0.777778	0.9	0.727273	1.14286	0.857143	0.875	1	0.714286	RPA3697	putative multidrug resistance protein
orthoMCL1504	1	0.533333	0.75	0.833333	0.888889	0.9	0.571429	0.888889	0.7	0.6	0.666667	0.684211	0.6	0.5	0.529412	0.769231	0.8125	RPA3699	possible iron-chelator utilization protein
orthoMCL1512	1	0.666667	0.75	0.666667	0.75	0.833333	0.75	0.714286	1.16667	0.857143	0.571429	1	0.666667	0.875	0.75	0.8	1	RPA3710	possible ferredoxin-nitrite reductase
orthoMCL1534	0.923077	0.6	0.75	0.652174	1.1	0.916667	0.789474	0.666667	0.692308	0.545455	0.636364	0.657143	0.777778	0.775	0.75	0.923077	0.892857	RPA4763	possible cation efflux pump
orthoMCL1582	0.666667	0.833333	0.75	0.777778	0.777778	0.777778	0.833333	0.857143	0.750809	1	1	0.642857	0.75	1.1	1.1	0.888889	0.8	RPA2412	possible permease of ABC transporter
orthoMCL1639	0.714286	0.6	0.75	0.71875	0.896552	1.07407	0.886364	0.714286	0.909091	0.692308	0.75	0.814815	0.84	0.814815	0.730769	0.947368	0.56	RPA3953	putative chloride channel protein
orthoMCL1666	0.769231	0.764706	0.75	0.571429	0.818182	0.857143	0.846154	0.583333	0.583333	0.769231	1.09091	0.529412	0.8	0.666667	0.666667	1	0.333333	RPA3163	putative magnesium transporter
orthoMCL1709	0.636364	0.666667	0.75	0.545455	1	1	0.619048	0.625	0.5	0.5	0.6	0.529412	0.5	0.533333	0.631579	0.714286	0.5	RPA2037	possible periplasmic binding protein
orthoMCL1815	1	0.705882	0.75	1.3	1.27273	1.25	1.23684	1.33333	1	0.666667	0.785714	0.892857	0.615385	0.958333	1	0.868421	1.27778	RPA0725	possible chaperone
orthoMCL1878	0.625	0.75	0.75	1.25	1	1.33333	1	0.5	0.8	1	0.8	0.666667	0.714286	1.28571	1.14286	0.857143	0.888889	RPA3586	hypothetical protein
orthoMCL1919	0.722222	0.647059	0.75	0.489362	0.875	0.55814	0.708333	0.514286	0.704545	0.650794	0.896552	0.616667	0.816327	0.596154	0.65	0.717949	0.9	RPA0468	putative ATP-binding protein of ABC transporter
orthoMCL1930	0.7	0.6	0.75	0.777778	1	0.692308	0.55	0.583333	0.875	0.769231	0.666667	0.666667	0.769231	0.5	0.5	0.75	0.545455	RPA0483	unknown protein
orthoMCL1942	0.60396	0.716418	0.75	0.778571	0.726027	0.838983	0.745387	0.616667	0.563107	0.65678	0.697115	0.790123	0.738095	0.669014	0.667954	0.804511	0.573123	RPA0496	cobT protein
orthoMCL2050	0.96	0.885714	0.75	0.935484	1.04348	1	0.615385	0.8125	0.8	0.862069	0.962963	0.69697	1	0.935484	1.23333	1.16	0.864865	RPA0262	ribulose bisphosphate carboxylase-like protein
orthoMCL2362	0.75	0.833333	0.75	0.8	0.75	0.75	0.833333	0.75	0.8	1	0.615385	0.8	0.857143	0.571429	0.625	0.857143	0.833333	RPA2160	short chain dehydrogenase
orthoMCL2378	0.833333	0.833333	0.75	0.714286	0.833333	0.75	0.545455	0.833333	0.875	0.454545	0.625	0.583333	0.727273	0.428571	0.857143	0.833333	0.555556	RPA2142	putative fatty-acid--CoA ligase
orthoMCL2379	0.625	0.75	0.75	0.315789	0.8	0.541667	0.648649	1	1.07692	0.483871	0.769231	0.68	0.619048	0.434783	0.375	1	0.6	RPA2141	conserved hypothetical protein
orthoMCL2385	0.555556	0.714286	0.75	0.833333	0.883333	1.11111	0.8	0.666667	1.2	0.666667	1	0.642857	0.909091	0.857143	0.7	0.888889	0.545455	RPA2133	conserved hypothetical protein
orthoMCL2539	1	0.875	0.75	0.8	1	1	1.6	0.833333	1.4	0.625	0.8	1.5	1	0.923077	0.875	0.8	1.2	RPA0744	putative high potential iron sulfur protein (HiPIP)
orthoMCL2595	0.777778	0.461538	0.75	1	0.846154	0.818182	0.8	0.666667	0.625	0.75	0.777778	0.666667	0.75	0.733333	1	0.875	0.470588	RPA1816	putative outer membrane receptor for iron transport
orthoMCL2606	0.538462	0.666667	0.75	1.125	1	0.545455	1.125	1	0.8	0.875	0.777778	0.75	0.727273	0.857143	0.727273	0.714286	0.692308	RPA2858	hypothetical protein
orthoMCL2609	0.666667	0.6	0.75	0.714286	0.75	0.62963	0.6	0.47619	0.322581	0.481481	0.705882	0.263158	0.72	0.6	0.714286	0.818182	0.285714	RPA2855	dGTP triphosphohydrolase
orthoMCL2649	0.7	0.615385	0.75	0.964912	0.987179	0.870968	0.871429	0.702703	0.603448	0.775862	0.887324	0.654762	0.80303	0.855422	1.15	0.923077	0.671429	RPA4186	Integral membrane protein TerC family
orthoMCL3075	0.8	0.857143	0.75	0.875	1	2.25	1	0.875	0.857143	1	0.888889	1	0.875	1.78571	0.625	0.714286	1.125	RPA0898	putative dihydrodipicolinate synthase
orthoMCL3092	0.7	0.555556	0.75	1.0625	0.923077	1	1.04167	0.8	0.571429	0.846154	0.928571	0.708333	0.941176	1	1.07143	0.8125	0.923077	RPA0993	possible alpha-ribazole-5`-phosphate phosphatase CobC (vit B12 synthesis)
orthoMCL3191	0.75	0.727273	0.75	0.727273	1	0.75	0.736842	0.777778	0.727273	0.666667	0.636364	0.666667	0.818182	0.733333	0.785714	0.8	0.733333	RPA4675	possible 3-(3-hydroxy-phenyl)propionate hydroxylase
orthoMCL3231	0.8	0.5	0.75	0.592593	0.6	0.590909	0.85	0.6	0.461538	0.65625	0.461538	0.568182	0.647059	0.684211	0.725	0.588235	0.833333	RPA0341	possible Ada polyprotein (O6-methylguanine-DNA methyltransferase)
orthoMCL3232	0.946429	0.65	0.75	1.00935	0.731343	1	0.769231	0.857143	0.534483	0.864198	0.419847	0.885714	1	0.827586	0.75	1.03226	0.645833	RPA0342	conserved hypothetical protein
orthoMCL3245	1.16667	0.785714	0.75	0.875	0.916667	1.22222	0.875	0.75	0.666667	0.625	1.125	0.8	0.9375	0.8	1.18182	1.125	0.857143	RPA0361	unknown protein
orthoMCL3258	0.715909	0.757447	0.75	0.717172	0.913793	0.848485	0.816327	0.662651	0.3125	0.572816	1.22222	0.301887	0.676259	0.771084	0.590164	1.25	0.565574	RPA4439	putative histidinol-phosphate aminotransferase
orthoMCL3302	0.636364	0.368421	0.75	0.75	0.8	0.52381	0.628571	0.428571	0.666667	0.636364	0.666667	0.75	0.636364	0.461538	1.25	0.428571	0.5625	RPA1559	ribulose-bisphosphate carboxylase large chain
orthoMCL3316	0.666667	0.705882	0.75	0.589744	0.805556	0.42029	0.747475	0.728814	0.821429	0.4375	0.621622	0.605634	0.6	0.627907	0.542857	0.590909	0.531915	RPA2277	possible ABC transporter, permease protein
orthoMCL3322	0.690722	0.628866	0.75	0.565657	0.857143	0.461538	0.59375	0.382979	0.462185	0.622222	0.427184	0.523077	0.795082	0.723684	0.621212	0.774775	0.648649	RPA0885	conserved hypothetical protein
orthoMCL3378	1.25	1	0.75	1	0.666667	1	1	0.75	1	1	0.8	0.833333	1	0.8	1	0.8	0.833333	RPA0698	possible PhnE protein, phosphonate ABC transporter, permease component
orthoMCL3426	0.84	0.677419	0.75	0.704545	0.666667	0.666667	0.828571	0.769231	0.666667	0.678571	0.8	0.735849	0.875	0.636364	0.785714	0.857143	0.861111	RPA3919	possible mannose-1-phosphate guanyltransferase
orthoMCL3516	0.75	1	0.75	0.823529	0.9375	0.705882	0.807692	0.733333	0.888889	0.62963	0.571429	0.888889	0.708333	0.782609	0.709677	0.578947	0.814815	RPA4695	transcriptional regulator ligR, LysR family
orthoMCL3604	0.875	0.58	0.75	0.631579	1	1.2037	0.979167	0.452381	0.477273	0.738095	0.7	0.685185	0.744681	0.7	1.32558	0.818182	0.494505	RPA4521	Thioesterase superfamily
orthoMCL3618	0.857143	0.7	0.75	1	0.857143	1	0.833333	0.714286	0.545455	0.666667	0.8	0.5	1	0.75	0.8	0.714286	0.461538	RPA3842	Uncharacterized iron-regulated membrane protein DUF337
orthoMCL3673	0.6	0.5	0.75	0.411765	0.705882	0.533333	0.809524	0.6	0.8	0.538462	0.571429	0.777778	0.642857	0.64	0.625	0.676471	0.6	RPA3655	probable alcohol dehydrogenase
orthoMCL3745	0.714286	0.666667	0.75	0.625	0.7	0.857143	1	0.444444	0.875	0.6	0.666667	0.7	0.666667	0.916667	0.75	0.857143	0.714286	RPA0362	putative class A beta-lactamase precursor (penicillinase)
orthoMCL3825	0.666667	0.625	0.75	0.571429	1	0.764706	0.962963	0.857143	0.625	0.578947	1	0.708333	0.714286	0.62963	0.714286	1	1	RPA4775	two-component phosphate transcriptional regulator PhoB
orthoMCL3843	0.529412	0.601626	0.75	0.722222	0.716049	0.442748	0.890625	0.827586	0.632353	0.490323	0.729412	0.842857	0.821429	0.706667	0.643939	0.57265	0.744526	RPA1978	molybdenum biosynthetic protein A
orthoMCL4046	1	0.727273	0.75	1.08333	0.9	1.18182	0.75	0.909091	1	0.9	0.6	0.777778	1.14286	1	0.857143	0.777778	1.11111	RPA0665	putative ABC transporter subunit, ATP-binding component
orthoMCL4089	0.666667	1	0.75	0.625	1	0.769231	0.8125	0.555556	0.631579	0.461538	0.733333	0.681818	0.764706	0.647059	0.846154	1	0.619048	RPA2700	putative DNA repair protein RecO
orthoMCL4109	0.798319	1	0.75	0.631902	0.73253	0.773148	0.610738	0.742331	0.601307	0.904762	0.373418	1.37037	0.887931	1.85616	1.27542	0.712766	1.30909	RPA4147	putative nucleoside phosphorylase
orthoMCL4118	0.5	0.888889	0.75	0.47619	0.916667	0.6875	0.666667	0.7	0.909091	1	0.9	0.714286	0.733333	0.473684	0.571429	1	0.545455	RPA2813	hypothetical protein
orthoMCL4142	0.531646	0.702703	0.75	0.580357	0.774648	0.64557	1	0.545455	0.627451	0.588889	0.711538	0.8125	0.6	0.6125	0.556962	0.850467	0.789474	RPA2343	transcriptional regulator, GntR family
orthoMCL4255	0.75	1	0.75	0.888889	1.33333	0.5	1	1	0.75	1	1	0.6	0.8	0.666667	1.25	1	0.7	RPA4339	possible crotonase, 3-hydroxbutyryl-CoA dehydratase
orthoMCL4279	0.68	0.659091	0.75	0.852941	0.944444	0.551724	0.758621	0.590909	0.821429	0.513514	1	0.633333	0.913043	0.702703	0.875	0.696429	0.68	RPA2274	hypothetical protein
orthoMCL4404	0.692308	0.565217	0.75	0.857143	1	1	1	0.833333	0.666667	0.555556	0.866667	0.583333	0.714286	0.513514	0.833333	0.769231	0.5	RPA3463	conserved hypothetical protein
orthoMCL4460	0.52381	1	0.75	0.714286	0.666667	0.708333	0.681818	0.6	0.533333	0.521739	1	0.447368	0.714286	0.5	0.75	0.636364	1	RPA1394	transcriptional regulator, GntR family with aminotransferase domain
orthoMCL4485	0.636364	0.722222	0.75	0.75	0.8	0.8	1	0.777778	0.777778	0.7	1	0.727273	0.777778	1	0.75	0.928571	0.909091	RPA2399	CobN/Magnesium chelatase family
orthoMCL4672	0.481481	0.861111	0.75	0.388889	1	0.681818	1	0.666667	1	0.5	0.9	1	0.7	1	1	0.685714	0.470588	RPA2366	hypothetical protein
orthoMCL4673	0.4	0.666667	0.75	0.636364	1	0.833333	1	0.8	0.714286	0.714286	1	0.666667	0.666667	1	1	0.857143	0.714286	RPA2394	putative 2-methylcitrate synthase
orthoMCL5600	0.576923	1	0.75	1	1	0.571429	1	0.761905	1	1	1	1	1	1	1	1	1	RPA2223	conserved hypothetical protein
orthoMCL5646	0.583333	1	0.75	0.6	1	0.714286	1	0.8	1	1	1	1	1	1	1	1	1	RPA1346	possible TonB protein, possible colicin J receptor
orthoMCL6037	1	1	0.75	0.75	1	1	1	1	1	1	1	1	1	1	1	1	1	RPA1352	hypothetical protein
orthoMCL0900	0.906858	0.711563	0.751111	0.750751	0.823344	0.785425	0.852571	0.729908	0.412587	0.895385	0.767805	0.496984	0.906323	0.788299	0.688858	1.03922	0.633265	RPA0067	conserved unknown protein
orthoMCL2878	0.712286	0.648387	0.752	0.415707	0.651822	0.818851	0.840855	0.542406	0.226537	0.655709	0.80042	0.603133	0.624079	0.670037	0.937743	0.568182	0.742	RPA2053	conserved hypothetical protein
orthoMCL5288	0.644628	1	0.752212	0.884615	1	0.672269	1	0.746835	1	1	1	1	1	1	1	0.775194	1	RPA4108	probable transcriptional regulator, TetR family
orthoMCL3420	0.884058	0.752941	0.752475	0.820755	0.742268	1.04819	1.45679	0.722772	0.5	0.811321	0.746269	1.24699	0.725714	0.926966	0.860104	0.730337	0.948529	RPA3911	hypothetical protein
orthoMCL1044	0.705263	0.596491	0.752577	0.764706	0.743243	0.53	0.609756	0.743243	0.485714	0.726415	0.4125	0.544304	0.646465	0.632479	0.706522	0.732143	0.556701	RPA3149	conserved hypothetical protein
orthoMCL3785	0.569106	0.628378	0.752688	0.614754	0.759494	0.525862	0.830409	0.532051	0.439189	0.530612	0.919643	0.599034	0.605042	0.60262	0.524862	0.691489	0.618421	RPA3067	putative NAD-dependent alcohol dehydrogenase
orthoMCL0808	0.8	0.676923	0.752941	0.747664	0.846154	0.775194	0.84375	0.741176	0.5	0.673077	0.891892	0.580645	0.882979	0.70073	0.670103	0.766234	0.41358	RPA2661	DUF502
orthoMCL2014	0.697674	0.621212	0.753623	0.886792	0.75	0.823529	0.744681	0.68	0.583333	0.757143	0.641026	0.554455	0.703125	0.455882	0.435897	0.531915	0.679012	RPA3605	trans-aconitate methyltransferase
orthoMCL3447	0.831633	0.577139	0.753686	1.2328	0.157191	1	1.12174	1.1574	0.336753	0.916667	0.159072	0.228211	0.826667	1.53205	0.224265	0.146667	0.363316	RPA4719	molybdo-pterin binding protein
orthoMCL0551	0.766277	0.605678	0.753715	0.793289	0.847826	1.04644	0.754693	0.669435	0.693208	0.720177	0.668901	0.586411	0.839015	0.63354	0.923848	0.70687	0.66876	RPA1585	putative hemmolysin III, HlyIII family
orthoMCL0899	0.614773	0.635088	0.753943	0.748744	0.66014	0.906344	0.841941	0.826087	0.44946	0.554348	0.673367	0.503167	0.776699	0.596317	0.556926	0.781053	0.43424	RPA0066	integration host factor beta chain
orthoMCL2551	0.820513	0.785467	0.754098	0.777778	0.727273	0.789474	0.65	0.553191	0.638889	0.682927	0.72093	0.444444	0.681818	0.486486	0.706897	0.877193	0.365217	RPA1969	NifR3/Smm1 family protein
orthoMCL2776	0.733333	0.77381	0.754098	0.607595	0.673469	0.831325	0.698925	0.62069	0.421053	0.530864	1.11321	0.470588	0.77027	0.495575	0.583333	0.728571	0.459677	RPA2728	riboflavin synthase, beta chain
orthoMCL3918	0.568627	1.02778	0.754386	0.824561	0.807692	0.809524	0.618421	0.829268	0.611111	0.893617	0.8	0.490566	0.684211	0.9	0.692308	0.90625	0.375	RPA3509	permease, ABC-2-type transport system
orthoMCL2095	0.627451	0.666667	0.754717	0.612903	0.659574	1.03509	0.689655	0.5	0.611111	0.465517	1.09677	0.78125	0.586207	0.479452	0.573529	0.763158	0.506667	RPA2891	indole-3-glycerol phosphate synthase
orthoMCL3820	0.705882	0.793103	0.754717	0.767857	0.770833	0.966102	0.689655	0.7	0.655738	0.637681	0.948276	0.87013	0.875	0.505882	0.901408	1.05455	0.84507	RPA4780	periplasmic phosphate-binding protein, (PBP)
orthoMCL3939	0.604651	0.725	0.754717	0.604167	0.6	0.681818	0.694915	0.73913	0.657895	0.566667	0.638298	0.530303	0.68254	0.54023	0.580645	0.571429	0.460526	RPA1683	3-oxoacyl-acyl carrier protein reductase
orthoMCL1741	0.8	0.577465	0.754902	0.603774	0.75	0.742268	0.724138	0.504425	0.611111	0.703947	0.555556	0.526316	0.686131	0.565476	0.794393	0.77451	0.578947	RPA1861	hypothetical protein
orthoMCL3439	0.460432	0.481481	0.755	0.433036	0.738095	0.518519	0.613445	0.376812	0.564356	0.374046	0.452991	0.444444	0.576577	0.493421	0.484076	0.722581	0.394231	RPA2476	putative diguanylate cyclase (GGDEF)
orthoMCL0786	0.8	0.860465	0.755102	0.926829	1.2	1.02941	0.916667	0.73913	0.75	0.927273	1.40909	1.01639	1.01724	1.01923	0.888889	0.83871	0.98	RPA2685	conserved hypothetical protein
orthoMCL1606	0.658537	0.698113	0.755102	0.584615	0.8125	0.72	0.519231	0.636364	0.606061	0.6	0.568182	0.616667	0.527273	0.632653	0.5625	0.733333	0.586957	RPA1102	RuvB
orthoMCL3381	0.74359	0.791667	0.755102	0.879121	0.88535	0.834483	0.718644	0.679775	0.708029	0.822835	0.735294	0.829596	0.88412	0.846535	0.835443	0.735849	0.852941	RPA3136	conserved unknown protein
orthoMCL0330	1.08889	0.643731	0.755344	0.783951	0.845946	1.01447	0.761518	0.920635	0.63244	1.15423	0.653097	0.705436	0.871269	0.867347	0.837675	0.764368	1.10635	RPA1172	possible outer membrane protein
orthoMCL0897	0.644951	0.72191	0.755906	0.685422	1.16129	1.20789	1.5	0.546174	0.431894	0.509174	1.50459	0.592199	0.646667	0.77167	0.511188	1.2906	0.961538	RPA0064	ribosomal protein S1
orthoMCL3059	0.790123	0.843478	0.755981	0.774011	1.03571	0.936709	0.64311	0.580311	0.711443	1.04706	0.715517	0.869231	0.914439	0.756345	1.12329	1.23585	0.58952	RPA1631	chemotaxis methyltransferase, CheR2
orthoMCL2162	0.830645	0.738318	0.756303	0.615942	0.986486	0.678322	0.835616	0.641892	0.518519	0.754098	1.06349	0.47619	0.691489	0.588235	0.615385	0.933333	0.511811	RPA3098	3-methyl-2-oxobutanoate hydroxymethyltransferase
orthoMCL2804	0.586207	0.611111	0.756757	0.615385	0.65	0.47619	0.681818	0.485714	0.711864	0.341463	0.486486	0.47619	0.509434	0.45	0.574468	0.5625	0.636364	RPA1762	putative acyl-CoA dehydrogenase
orthoMCL0689	0.366492	0.542969	0.757576	0.545024	0.388889	0.388462	0.519126	0.432584	0.5	0.258929	0.425532	0.455319	0.528169	0.344059	0.446541	0.471698	0.315385	RPA3618	AAA ATPase
orthoMCL1408	0.875	0.716981	0.757576	0.736842	0.892857	1.04878	0.636364	0.533333	0.37037	0.574468	0.76	0.319149	0.772727	0.536585	0.651163	1.08696	0.226804	RPA4388	GCN5-related N-acetyltransferase
orthoMCL3649	0.980769	0.592308	0.757937	1.13636	0.8625	0.772575	0.849741	0.815094	1.10309	0.690323	0.823009	1.06731	0.877828	1.08176	0.965318	0.729927	1	RPA3629	conserved hypothetical protein
orthoMCL3331	0.737705	0.952381	0.757962	0.645963	0.8	0.690909	0.859649	0.639344	0.528517	0.686747	0.929078	0.64	0.605882	0.716895	0.588957	0.713333	0.827815	RPA4443	acyl-CoA synthetase
orthoMCL0857	0.848011	1.28322	0.75817	0.952978	1.01031	1.40639	1.26953	1.6475	0.598039	1.33884	0.781544	1.31846	1.10638	1.34074	1.18114	1.03196	1.49702	RPA1541	possible 2-vinyl bacteriochlorophillide hydratase BchF subunit (AB034704)
orthoMCL1005	1.04	1.02941	0.758621	1.2963	1.30769	1.14815	0.916667	0.62963	0.558824	1.13333	1.04348	0.492754	1.04878	0.775	1.02128	1.57143	0.576923	RPA0523	conserved hypothetical protein
orthoMCL2481	0.840909	0.712121	0.758621	0.73494	0.7	0.907895	1.01739	0.419355	0.793103	0.57971	0.719101	0.87013	0.670732	0.873418	1.04918	0.735294	0.843373	RPA1464	possible glutamine amidotransferase
orthoMCL3094	0.75	0.645833	0.758621	0.724138	1.20833	0.526316	1.11111	0.611111	0.722222	0.793103	0.733333	0.677419	0.8	0.878788	0.913043	1.16	0.738095	RPA0995	probable acyl-CoA dehydrogenase
orthoMCL4893	0.669291	1	0.759091	0.879725	1	0.570248	1	0.544304	1	0.484	1	0.574561	0.697778	1	1	0.669782	1	RPA4051	possible oxo-acyl acyl carrier protein dehydrogenase
orthoMCL1899	0.566929	0.451923	0.759124	0.854369	0.690141	0.659574	0.657895	0.783784	0.524272	0.53	0.5	0.513043	0.84507	0.637037	0.786885	0.61194	0.472222	RPA0444	putative apolipoprotein n-acyltransferase
orthoMCL1882	0.768116	0.68	0.759615	0.714286	1.04762	1.10938	2.42308	0.835821	0.472222	0.670732	1.12727	0.40625	0.84058	1.03093	0.447368	0.944444	0.647887	RPA3885	putative flagellar biosynthesis protein fliQ
orthoMCL1984	0.695652	0.703704	0.76	0.892857	0.904762	0.571429	0.75	0.740741	0.79661	0.692308	0.730769	0.755102	0.875	0.486842	0.648649	0.527778	0.774194	RPA0580	possible branched-chain amino acid binding protein, ABC transport system
orthoMCL2867	0.547619	0.677083	0.76	0.533333	0.935484	0.852941	1.22222	0.529412	0.64	0.513514	1.2	0.678571	0.537037	0.80597	0.491379	1.15385	0.704545	RPA4354	putative GTP-binding protein
orthoMCL3284	1.03226	0.822222	0.76	0.837838	0.967742	0.972973	1.11538	0.971429	0.547619	0.945946	1.22581	0.653061	1.05263	0.769231	0.719298	1.19444	0.818182	RPA0254	putative glycerol-3-phosphate dehydrogenase
orthoMCL3522	0.721311	0.6	0.76	0.656716	0.84	0.73913	0.672727	0.6875	0.329412	0.755556	0.84375	0.347826	1	0.52	0.942857	1.04	0.2	RPA4688	possible inner mitochondrial membrane protein Sco1p
orthoMCL3703	0.6	0.657143	0.76	0.65625	0.73913	0.88	0.758621	0.619048	0.75	0.681818	0.59375	0.586957	0.708333	0.692308	0.676471	0.736842	0.642857	RPA3686	NLP/P60
orthoMCL3984	0.833333	0.7	0.76	1	0.846154	1.05882	0.727273	0.6	0.857143	0.631579	0.833333	0.692308	0.7	0.730769	0.777778	0.607143	0.6875	RPA0409	NAD binding site:Amine oxidase
orthoMCL1413	0.747253	0.678571	0.760563	0.525773	0.793651	1.20339	0.673077	0.448276	0.975	0.457627	1.51282	0.967213	0.531646	1.10811	0.6	0.716049	0.965909	RPA1998	hypothetical protein
orthoMCL5002	0.798658	1	0.761006	1.02312	1	0.529801	1	1.06542	1	0.760736	1	1	0.903704	1	1	0.845161	1	RPA4063	hypothetical protein
orthoMCL2727	1.19643	0.947368	0.761194	1.14516	0.868421	1.50909	0.731481	1.05	0.485075	1.07407	0.574074	2.04651	1.38889	1.5122	1.23881	1.18919	1.08197	RPA1648	membrane permeases, predicted cation efflux pumps
orthoMCL0776	0.609589	0.7125	0.761468	0.54902	0.903614	0.766667	0.944444	0.692308	0.745763	0.616667	1.12	0.75	0.666667	0.714286	0.550725	0.820144	0.664384	RPA2698	possible GTP-binding protein Era
orthoMCL0012	0.609023	0.546392	0.761905	0.708333	1.16	1.13158	0.849162	0.693182	0.721311	0.913043	0.981132	1.27536	0.817391	0.56087	0.927374	0.902174	0.869919	RPA0945	transketolase
orthoMCL0159	0.666667	0.611111	0.761905	0.451613	0.826087	0.631579	0.673077	0.489362	0.508197	0.487805	0.62069	0.5	0.576923	0.473684	0.612903	0.6	0.52381	RPA1609	benzoylformate decarboxylase
orthoMCL0627	0.805556	0.737705	0.761905	0.825	0.833333	0.72	0.818182	0.592593	0.461538	0.708333	0.970149	0.389831	0.68	0.615385	0.666667	0.684211	0.34375	RPA4320	L-lactate dehydrogenase
orthoMCL1250	1.0297	0.71466	0.761905	0.587361	1.13235	0.704142	0.992647	0.709091	0.414634	0.857651	0.97	0.506073	0.882609	0.776758	0.855814	1.53226	0.449198	RPA2782	TrapT family, dctP subunit, C4-dicarboxylate periplasmic binding protein
orthoMCL1431	0.73913	0.685185	0.761905	0.508197	0.75	0.611111	0.740741	0.541667	0.5	0.555556	1.375	0.416667	0.704545	0.39726	0.75	1.1875	0.298969	RPA2018	alcohol dehydrogenase
orthoMCL1444	1	0.851485	0.761905	0.944444	1.2	1	1.08108	0.677966	0.413793	0.983871	1.225	0.458824	1.1129	1.27068	0.963636	1.36364	0.433071	RPA0233	putative Citrate lyase beta chain (acyl lyase subunit) (citE)
orthoMCL1999	0.594595	0.529954	0.761905	0.637681	0.806818	0.525253	0.753247	0.65625	0.288889	0.625	0.546875	0.517241	0.8	0.588235	0.683673	0.745098	0.396396	RPA0564	conserved hypothetical protein
orthoMCL2310	0.880952	0.692308	0.761905	0.647059	1	1.08511	0.849057	0.564516	0.909091	0.642857	1.04	0.827586	0.722628	0.726027	0.783333	0.903226	1.04651	RPA1266	possible FlbE protein
orthoMCL2337	0.833333	0.846154	0.761905	0.813953	0.911765	1.02857	0.848485	0.648649	0.581395	0.777778	1.05882	0.615385	0.698113	0.878788	0.729167	0.814815	0.520833	RPA1986	NH3-dependent NAD synthetase
orthoMCL5103	1.08333	1	0.761905	0.62963	1	0.6	1	0.647059	1	1	1	0.785714	1	0.548387	1	1	1	RPA3854	hypothetical protein
orthoMCL1808	1	0.706667	0.762712	0.45679	2.28571	1.26786	1.69643	0.9	0.863636	1.08511	1.51163	1.08065	1.03846	1.78571	1.4	1.09615	1.12222	RPA0715	putative cobalamin synthesis protein cobW
orthoMCL2986	0.666667	0.783133	0.762712	0.633803	0.791667	0.835821	0.913793	0.596774	0.5625	0.724638	1.05455	0.576923	0.681818	0.689189	0.631579	0.912281	0.6	RPA0840	putative protease
orthoMCL0048	0.638158	0.770833	0.763158	1.07018	0.984848	0.669421	0.903448	0.942857	0.529511	0.94964	0.213052	0.698795	1.28571	1.15385	1.68182	1	0.588889	RPA4149	Beta-lactamase-like
orthoMCL0809	0.771429	0.666667	0.763158	0.756098	0.914286	0.911111	1.33333	0.695652	0.722222	0.72973	1.28125	0.692308	0.681818	0.704545	0.580645	1	0.903846	RPA2660	glucosamine-fructose-6-phosphate aminotransferase
orthoMCL4617	0.709677	0.619048	0.763158	0.648649	0.614458	0.716216	1	0.471429	0.52381	1	0.557143	0.666667	1	0.696078	0.597561	0.481013	1	RPA0147	transcriptional regulator, ModE family
orthoMCL2103	0.745098	0.525641	0.763359	0.783784	0.768382	0.652605	0.797153	0.667722	0.525714	0.655303	0.664122	0.548571	0.907609	0.64486	0.690909	0.678201	0.573883	RPA2881	conserved hypothetical protein
orthoMCL1125	1	1.08696	0.763636	0.852459	0.95	1.01587	0.829545	0.545455	0.615385	0.808824	1.1	0.637681	0.863014	0.823529	0.855422	0.97619	0.571429	RPA0199	putative phosphinothricin acetyltransferase
orthoMCL0680	0.69863	0.725275	0.764045	0.561224	0.859155	0.972603	0.842105	0.808989	0.709677	0.695652	1.05455	0.745098	0.658537	0.841463	0.673469	0.860656	0.652174	RPA3627	putative glutathione peroxidase
orthoMCL0896	0.691489	0.659574	0.764045	0.753521	1.02	1.26496	0.758621	0.535714	0.463415	0.431373	0.857143	0.401338	0.692754	0.533505	0.662614	0.844828	0.630695	RPA0063	cytidylate monophosphate kinase
orthoMCL0533	0.619048	0.647059	0.764706	0.493151	1.07547	0.707317	0.795918	0.533333	0.4	0.536842	0.921053	0.361111	0.632653	0.567568	0.541667	0.95	0.5	RPA1611	putative dehydratase
orthoMCL0653	1	1.2	0.764706	1.28947	1.22727	1.02381	1.075	1.26316	1.25806	0.785714	0.90566	1.34091	0.914286	0.886486	1.17857	0.969697	1.5	RPA4812	possible glutathione S-transferase
orthoMCL0658	0.588235	0.478261	0.764706	0.518519	0.933333	0.533333	0.783784	0.619048	0.736842	0.5	0.64	0.594595	0.631579	0.416667	0.611111	0.666667	0.666667	RPA4807	possible branched-chain amino acid transport system substrate-binding protein
orthoMCL0910	0.533333	0.555556	0.764706	0.65	0.619048	0.64	0.589744	0.5	0.666667	0.5	0.368421	0.461538	0.555556	0.521739	0.645833	0.533333	0.37037	RPA1692	putative transmembrane transport protein
orthoMCL1071	0.6875	0.73913	0.764706	0.8	1.04762	1.05882	0.692308	0.6	0.5	0.8125	0.923077	0.470588	0.842105	0.8125	0.933333	1.08333	0.428571	RPA4168	NAD binding site:FAD dependent oxidoreductase
orthoMCL1380	0.653846	0.621622	0.764706	0.741935	0.933333	0.71875	0.833333	0.59375	0.458333	0.757576	0.791667	0.485714	0.595238	0.757576	0.636364	1.18519	0.487805	RPA4419	putative gamma-glutamyltranspeptidase
orthoMCL2216	0.544304	0.607843	0.764706	0.533333	0.78125	0.608696	0.690476	0.482143	0.333333	0.375	0.666667	0.290323	0.605263	0.328571	0.527273	0.97561	0.1625	RPA0937	extragenic suppressor protein SuhB
orthoMCL2756	0.555556	0.944444	0.764706	1.26667	1.09091	0.722222	0.954545	1	0.470588	0.392857	0.727273	0.78125	0.73913	0.538462	0.785714	0.636364	0.652174	RPA3457	Biotin/lipoyl attachment:Biotin-requiring enzyme, attachment site
orthoMCL2793	0.764706	0.605263	0.764706	0.65	0.888889	1.10526	0.722222	0.6875	0.424242	0.432432	1.0625	0.641509	0.5	0.635135	0.474576	0.833333	0.692308	RPA1775	putative dehydrogenase
orthoMCL3970	0.764706	0.555556	0.764706	0.611111	1	0.652174	0.8125	0.681818	0.75	0.565217	1.35294	0.612903	0.765957	0.647059	0.72	0.785714	0.6	RPA3287	putative 3-oxoacyl-acyl carrier protein reductase
orthoMCL3736	0.952381	0.608696	0.765625	0.961538	0.73913	0.818182	0.722222	0.787879	0.6	0.603774	0.538462	0.69697	1.26667	0.653846	0.592593	0.72093	1.02564	RPA0372	transcriptional regulators, AsnC family
orthoMCL1991	0.692308	0.682927	0.765957	0.62	0.806452	0.847826	0.692308	0.531915	0.5	0.611111	0.692308	0.5	0.725806	0.636364	0.810526	0.695652	0.619565	RPA0572	two component sensor histidine kinase, RegS
orthoMCL4886	0.772727	1	0.765957	0.87234	0.761364	1.02128	1	0.775	1	1	1	1	1	0.727273	0.868421	0.766667	1	RPA2722	possible MutT-like domain
orthoMCL1945	0.554348	0.522581	0.766129	0.559748	0.521739	0.435484	0.801802	0.50625	0.42953	0.415584	0.580247	0.457746	0.5	0.426087	0.474747	0.416667	0.418301	RPA0500	Heat shock protein DnaJ, N-terminal
orthoMCL4468	0.484848	1	0.766667	0.71875	0.727273	0.740741	0.742424	0.571429	0.78125	0.740741	1	0.612903	0.956522	0.852941	0.857143	0.717949	1	RPA1403	possible Glutamine amidotransferase
orthoMCL1288	0.901316	0.813397	0.766816	0.836842	1.13445	1.40107	1.173	0.704819	0.636364	0.898438	1.11465	1.14388	0.903846	0.988166	1.17838	1	1.06452	RPA4641	ribulose-bisphosphate carboxylase form II
orthoMCL5926	1	1	0.766839	1.02232	1	1	1	1	1	1	1.1236	1	1	1	1	1	1.29327	RPA0490	conserved hypothetical protein
orthoMCL1526	0.724919	0.626102	0.767068	0.734247	1.07075	0.989924	1.32558	0.53125	0.338235	0.80037	1.29918	0.576737	0.685209	0.789765	0.745675	1.2381	0.367437	RPA0038	ribosomal protein L20
orthoMCL1455	0.673759	0.653226	0.767677	0.72	0.871287	0.90991	0.979167	0.704762	0.450331	0.397906	1.43243	0.591667	0.570681	0.914474	0.596154	1.1236	0.621053	RPA4071	carbamoyl-phosphate synthase large subunit
orthoMCL0219	0.470588	0.851852	0.767857	0.553846	0.302632	0.813953	0.246575	0.278351	0.23871	0.512821	0.242236	0.766667	0.626866	0.88	0.347458	0.75	0.727273	RPA2003	probable cytochrome c precursor
orthoMCL3366	0.702128	0.771429	0.767857	0.603774	0.666667	0.523077	0.5	0.5	0.389831	0.58209	0.5	0.355932	0.666667	0.58	0.589744	0.974359	0.416667	RPA3543	possible multidrug resistance efflux pump
orthoMCL0406	0.684932	0.72619	0.768293	0.809524	0.857143	0.829545	0.647059	0.617978	0.77907	0.813725	0.766234	0.694118	0.925532	0.776316	0.808511	0.854167	0.906977	RPA2179	xanthine-guanine phosphoribosyltransferase
orthoMCL0369	0.769231	0.692308	0.769231	0.52381	0.818182	0.333333	1.03333	0.5	0.857143	0.36	0.619048	0.724138	0.5625	0.545455	0.5	0.52	0.481481	RPA1732	possible cytochrome P450
orthoMCL0423	0.7	0.742857	0.769231	0.666667	0.730769	0.7	0.888889	0.75	0.8	0.611111	0.555556	0.769231	0.526316	1.625	0.909091	0.785714	1.375	RPA1407	conserved hypothetical protein
orthoMCL0580	0.71875	0.647059	0.769231	1.02778	1	1.72727	0.6875	0.733333	0.833333	0.727273	1.5	0.368421	1	0.583333	1	1.75	0.147436	RPA2489	hypothetical protein
orthoMCL1003	0.571429	0.875	0.769231	0.602564	0.7	0.711538	0.72	0.44	0.703297	0.617284	0.55814	0.601852	0.520548	0.5	0.780488	0.686275	0.544643	RPA0521	putative diguanylate cyclase (GGDEF)/phosphodiesterase (EAL)
orthoMCL1105	0.666667	0.744186	0.769231	0.473684	0.735849	0.514286	1.08	0.56	0.513514	0.617021	0.666667	0.734375	0.595238	0.638462	0.537037	0.622222	0.530612	RPA3755	putative 2,4-dihydroxyhept-2-ene-1,7-dioic acid aldolase
orthoMCL1220	0.545455	0.666667	0.769231	0.666667	0.777778	0.8125	0.85	0.75	0.888889	0.636364	0.7	0.722222	1	0.48	0.6	1	0.7	RPA2749	conserved unknown protein
orthoMCL1471	0.666667	0.741935	0.769231	0.526316	0.787879	0.6	0.627907	0.567568	0.628205	0.663866	0.676471	0.568627	0.761364	0.616667	0.722772	0.854839	0.567568	RPA4833	possible polysaccharide export protein
orthoMCL1965	0.588235	0.78	0.769231	0.756757	0.777778	1.30769	0.8	0.722222	0.607143	0.820513	0.893617	0.693548	0.755556	0.886364	0.625	1.13043	0.666667	RPA0187	conserved hypothetical protein
orthoMCL2340	1.04348	0.684211	0.769231	0.75	0.911765	0.83871	0.740741	0.666667	0.45	0.833333	1	0.320755	0.848485	0.5	0.882353	1.33333	0.373832	RPA1201	chorismate synthase
orthoMCL2497	1.10714	1.27273	0.769231	0.972973	1.13889	1.29268	1.06061	0.894737	1.04688	1.0625	1.07143	0.727273	1.06	0.957447	1.02632	1	1.13725	RPA1484	phosphoglucomutase
orthoMCL2554	1.10959	1.25581	0.769231	0.9	1.31481	1.02632	1	0.902439	1.66154	1.05128	1.31915	1.57534	1.17391	1.16092	1.27869	1.22222	1.33333	RPA1965	putative Adenylate/Guanylate cyclase
orthoMCL2668	0.666667	0.5	0.769231	0.833333	0.9375	0.55	1.15	0.714286	0.7	0.5625	0.615385	0.407407	0.833333	0.444444	0.625	0.636364	0.478261	RPA1686	putative alcohol dehydrogenase
orthoMCL2809	0.583333	0.75	0.769231	0.714286	0.75	0.909091	0.9	0.727273	0.733333	0.666667	0.692308	0.636364	0.722222	0.565217	0.647059	1	0.772727	RPA1756	possible acetyl-CoA acetyltransferase
orthoMCL2831	0.769231	0.692308	0.769231	1	0.9	0.769231	0.833333	0.7	0.857143	0.8	0.636364	0.8	1	0.75	1	0.857143	0.666667	RPA4000	Adenylate/Guanylate cyclase
orthoMCL3297	0.571429	0.555556	0.769231	1	0.52381	0.916667	0.733333	0.692308	0.391304	0.5625	0.636364	0.529412	0.769231	0.833333	1	0.8	0.529412	RPA1565	putative urea/short-chain amide transport system permease protein
orthoMCL3310	0.888889	0.5	0.769231	0.666667	1	0.964286	1.45455	1	0.5	0.941176	0.535714	0.521739	0.636364	0.866667	0.588235	1.27273	0.4375	RPA2268	Flavin reductase-like
orthoMCL3351	0.615385	0.722222	0.769231	0.705882	0.666667	0.8	0.833333	0.8	0.7	0.923077	0.875	0.75	0.928571	0.75	0.8	0.9	0.466667	RPA1418	possible transport system permease protein
orthoMCL3821	0.666667	0.611111	0.769231	0.526316	0.9	0.8125	0.575758	0.583333	0.9	0.5	0.666667	0.625	0.5625	0.37931	0.666667	0.818182	0.578947	RPA4779	phosphate ABC transporter, permease protein, PstC
orthoMCL3972	0.5625	0.588235	0.769231	0.647059	0.714286	0.764706	0.578947	0.5	1.1	0.666667	0.833333	0.703704	0.823529	0.722222	1.08333	0.928571	0.608696	RPA3285	putative dehydrogenase
orthoMCL4878	0.888889	1	0.769231	0.75	1	0.818182	1	0.727273	1	1	1	0.857143	1	1	1	0.733333	1	RPA4115	putative conjugal transfer protein trbI
orthoMCL3248	1.2405	1.12226	0.769344	1.3425	1.28938	1.27054	2.11737	0.920904	1.83358	1.50493	1.40833	1.45575	1.63893	1.15917	1.23057	0.885649	0.935139	RPA2653	light harvesting protein B-800-850, alpha chain A (antenna pigment protein, alpha chain A) (LH II-A alpha)
orthoMCL3444	0.878307	0.631179	0.769716	0.57384	1.10394	0.792422	1.17877	0.629834	0.358974	0.740157	1.23794	0.319672	0.719603	0.704485	0.869186	1.72766	0.191508	RPA2922	30S ribosomal protein S2
orthoMCL4759	0.953642	1	0.769737	0.93956	1.06	1.34146	1	0.798246	1	0.762887	0.985714	1	1.09091	1	1	1.08861	0.926471	RPA0827	conserved hypothetical protein
orthoMCL2186	0.891892	0.686567	0.770833	0.377049	1.89286	1.56	1.875	0.883721	0.529412	0.575342	1.34615	1.7013	0.578947	2.48837	1.35443	1.03175	2.23529	RPA2084	precorrin 3 or 4 methylase
orthoMCL1618	1.04762	0.948276	0.771429	0.612903	0.54918	1.13559	0.522581	0.57971	0.558011	0.811966	0.421053	1.36111	1.16471	1.04	0.922078	0.923077	1.05	RPA1090	transcriptional regulatorn, Crp/Fnr family
orthoMCL2028	0.643411	0.754237	0.771605	0.670103	0.832215	0.708609	0.776471	0.589041	0.592179	0.538745	0.78481	0.849593	0.634981	0.791878	0.606838	0.74359	1.07534	RPA3125	ribonuclease R
orthoMCL0878	0.609649	0.636364	0.771689	0.866667	0.839286	0.733577	0.789474	0.62	0.517647	0.517442	0.673203	0.331915	0.885714	0.538922	0.915888	0.869048	0.163823	RPA0044	bacitracin resistance protein
orthoMCL2115	0.633588	0.445652	0.772487	1.07407	0.617834	0.868852	1.35294	0.613333	0.445545	0.727891	1.1215	0.871795	0.711712	1.38776	0.88	0.753247	1.34091	RPA2869	possible flavin-dependent oxidoreductase
orthoMCL3398	0.663743	0.662338	0.7725	0.675879	0.786667	0.926829	0.792683	0.656627	0.526971	0.633735	1.11871	0.877966	0.638821	0.833887	0.694818	0.921569	1.03187	RPA0189	putative alpha-ketoglutarate dehydrogenase (E1 subunit)
orthoMCL0226	0.666667	0.583333	0.772727	0.65	0.5625	0.7	0.684211	0.611111	0.742857	0.472973	0.791667	0.707317	0.703704	0.583333	0.607143	0.611111	0.95	RPA2040	possible choline ABC transporter ATP-binding subunit
orthoMCL1959	0.888889	0.666667	0.772727	0.857143	0.923077	1.05882	0.928571	0.882353	0.611111	0.75	0.928571	0.722222	0.75	0.722222	0.736842	0.857143	0.65	RPA0181	putative priA family helicase (primosomal protein N', replication factor Y)
orthoMCL2847	0.603175	0.558511	0.772727	0.707692	0.731707	0.761905	1.14706	0.522727	0.481481	0.634615	1.36735	0.473684	0.581081	0.873016	0.625	1.08333	0.590909	RPA3982	Glycosyl transferase, family 4
orthoMCL3729	1.02778	0.794872	0.772727	0.880952	0.741935	0.8	0.795918	0.721311	0.426087	0.913793	0.455696	0.818182	1.09302	0.935484	0.854545	1.0339	0.714286	RPA0379	putative 6-phosphofructokinase
orthoMCL3961	0.545455	0.575758	0.772727	0.5	0.842105	0.365854	0.925	0.607143	0.8125	0.6	0.842105	0.846154	0.789474	0.75	0.84	0.714286	0.666667	RPA4035	possible ABC transport system permease protein
orthoMCL4937	1	1	0.772727	1.04545	1	0.791667	0.923077	0.75	1	1	1	0.727273	1	1	1	1.36923	1	RPA2248	conserved hypothetical protein
orthoMCL0667	0.592308	0.773333	0.773109	0.588235	1	0.578947	0.746914	0.59434	0.421875	0.716981	0.923077	0.682353	0.851485	0.597315	0.724771	0.936937	0.602484	RPA4797	ABC transporter, amino acid binding protein
orthoMCL0436	0.576923	0.558824	0.773585	0.978571	0.882353	1.10185	0.793893	0.53125	0.52	0.642857	0.883333	0.635294	0.630435	0.621053	0.710526	0.814815	0.507143	RPA1156	putative myo-inositol monophosphatase 2 family protein
orthoMCL2171	0.453333	0.688889	0.773585	0.57971	0.706897	0.611765	0.787879	0.612245	0.625	0.548387	0.481013	0.43956	0.7	0.536842	0.5	0.765957	0.486486	RPA1915	two-component transcriptional regulator FeuP, winged helix family
orthoMCL1441	0.909091	0.717949	0.774194	1.10714	0.888889	0.692308	0.5	0.606061	0.484848	0.428571	0.944444	0.259259	0.857143	0.410256	0.85	1.06667	0.205479	RPA2029	putative phosphoserine phosphatase
orthoMCL1841	0.628571	0.694444	0.774194	0.638889	0.964286	0.65	0.691176	0.604651	0.67033	0.666667	0.705882	0.660714	0.596154	0.628205	0.754717	0.792453	0.657895	RPA4580	Uncharacterized protein family UPF0065:Tat pathway signal
orthoMCL2783	0.981818	0.808219	0.774194	0.75	0.885714	0.924242	0.679245	0.672414	0.518519	0.75	1.03125	0.544118	0.87931	0.693333	0.86	1.17241	0.309735	RPA2738	conserved hypothetical protein
orthoMCL3992	0.928571	0.405797	0.774194	0.782051	0.884615	0.794872	0.706897	0.520833	0.571429	0.462963	0.46988	0.510204	0.6	0.622449	0.811881	0.658537	0.84375	RPA0417	conserved hypothetical protein
orthoMCL4908	0.849656	1	0.774226	0.992278	1	0.978162	1	1.07077	1.0865	0.79845	1	1	0.968102	1	1	1.02899	1	RPA3946	conserved unknown protein
orthoMCL3503	0.857143	0.547703	0.774951	0.812346	0.875706	0.670025	0.795724	0.9125	0.794286	1.00655	0.565868	0.632653	0.79375	0.648387	0.93007	0.75	0.946429	RPA4710	hypothetical protein
orthoMCL2849	0.76	0.630631	0.775	0.895833	0.911765	0.591549	0.825	0.541667	0.393939	0.685714	0.921569	0.4	0.96875	0.769231	0.852941	1	0.25	RPA3980	nucleotide sugar epimerase
orthoMCL4905	0.794562	1	0.775087	1.07003	1	0.528053	0.948649	0.995633	1	0.660661	1	1	0.901786	1	1	0.715884	1	RPA4065	hypothetical protein
orthoMCL0487	0.649446	0.828402	0.7751	0.617363	0.939597	0.681818	0.861111	0.655738	0.5	0.700565	1.09489	0.566802	0.663866	0.783654	0.625	0.993151	0.652361	RPA3091	amidophosphoribosyltransferase
[truncated: 4,982 more rows]
