# Supplementary material for: Redox Regulation of a Light-Harvesting Antenna Complex in an Anoxygenic Phototroph
Source: mBio. 2019 Nov 26;10(6):e02838-19. doi: 10.1128/mBio.02838-19 (PMC6879726; doi:10.1128/mBio.02838-19)
Supplement: TABLE S2 [file mBio.02838-19-st002.xlsx]

## Sheet: Table S2
Table S2. Genes down-regulated under low light intensity in at least 14 of 17 R. palustris strains
Note 1. All strains were grown in nitrogen-fixing medium with 20 mM acetate, Wolfe's vitamins, and 10 mM vanadium chloride
Note 2. Numbers highlighted in red were more highly expressed in cells exposed to high light intensity (ratio of low light intensity/high light intensity ≤0.5)
	R. palustris strain
orthoMCL_id	0001L	1a1	CGA009	CGA010	AP1	ATCC17007	BIS3	CEA001	DCP3	DSM126	DSM8283	KD1	NCIB8288	RCH350	RCH500	RSP24	TIE1	Locus number	Gene product
orthoMCL3593	0.288288	0.343558	0.297872	0.296053	0.513761	0.325843	0.433225	0.351351	0.548387	0.28	0.542857	0.431034	0.236364	0.557143	0.42623	0.269231	0.385542	RPA0220	putative cation efflux system protein CzcD
orthoMCL2789	0.485714	0.275862	0.201087	0.195755	0.302326	0.366972	0.958333	0.452229	0.3	0.423913	0.426829	1.04811	0.271186	0.315271	0.220779	0.340909	0.253012	RPA0237	conserved hypothetical protein
orthoMCL3738	0.53125	0.387097	0.380282	0.4	0.595745	0.454545	0.490566	0.465116	0.391304	0.478261	0.37931	0.333333	0.446809	0.470588	0.529412	0.6	0.28	RPA0370	putative diguanylate cyclase (GGDEF)/phosphodiesterase (EAL) with PAS domains
orthoMCL3999	0.230061	0.225806	0.18047	0.25	0.51706	0.254902	0.236181	0.25938	0.28125	0.245524	0.171629	0.323129	0.201646	0.347134	0.273942	0.314394	0.154839	RPA0424	transcriptional regulator, FUR family
orthoMCL1906	0.391705	0.416216	0.491228	0.568807	0.430108	0.431535	0.480952	0.398496	0.442105	0.267123	0.445378	0.45283	0.517857	0.394737	0.561798	0.516393	0.368421	RPA0451	putative RimI protein, peptide N-acetyltransferase
orthoMCL1017	0.307692	0.259259	0.448276	0.45	0.534483	0.533333	0.842105	0.5	0.457143	0.323529	0.566667	0.3	0.428571	0.37931	0.535211	0.740741	0.175	RPA0540	hypothetical protein
orthoMCL2003	0.34375	0.423077	0.486486	0.428571	0.428571	0.392857	0.477273	0.454545	0.45	0.459459	0.424242	0.463415	0.323529	0.642857	0.458333	0.333333	0.482759	RPA0560	malonyl-CoA decarboxylase
orthoMCL1499	0.223386	0.598437	0.365385	0.375	0.336516	0.841004	0.191935	0.253012	0.189112	0.259939	0.325843	0.260982	0.393574	0.294355	0.246819	0.60166	0.0871905	RPA0621	putative N-formylmethionylaminoacyl-tRNA deformylase
orthoMCL4227	0.15	0.543478	0.253333	0.305882	0.612903	0.385965	1	0.510204	0.421687	0.184	0.491228	0.5	0.168478	0.372093	0.576577	0.23301	0.0828221	RPA0764	conserved hypothetical protein
orthoMCL2519	0.271186	0.277778	0.180556	0.175	0.514286	0.352941	0.45	0.302326	0.125	0.192308	0.318841	0.318841	0.157895	0.537037	0.412698	0.220779	0.103586	RPA0765	putative outer membrane receptor for iron transport
orthoMCL3341	0.205575	0.181818	0.133562	0.122302	0.522936	0.167347	0.481481	0.229075	0.146433	0.243902	0.371681	0.167442	0.237113	0.453333	0.429952	0.180328	0.166667	RPA0766	transcriptional regulator, Crp/Fnr family
orthoMCL1750	0.416667	0.52381	0.5	0.459459	0.642857	0.433333	0.578947	0.466667	0.470588	0.393939	0.521739	0.37931	0.482759	0.448276	0.622222	0.363636	0.28972	RPA0785	possible cytochrome P450 family proteins
orthoMCL3067	0.261682	0.376471	0.33452	0.299652	0.388889	0.467456	0.346847	0.372549	0.320442	0.232704	0.423077	0.406542	0.299363	0.570796	0.355932	0.290503	0.413636	RPA0906	putative N-formylglutamate amidohydrolase
orthoMCL3085	0.351351	0.165829	0.361538	0.565789	0.445783	0.289157	0.717949	0.319672	0.26506	0.208861	0.333333	0.3125	0.483051	0.583333	0.522124	0.229167	0.511111	RPA0985	putative branched-chain amino acid transport system substrate-binding protein
orthoMCL3103	0.538462	0.458015	0.582192	0.471204	0.491429	0.52	0.444954	0.370968	0.178571	0.387387	0.259414	0.345588	0.483871	0.564797	0.495	0.642105	0.184685	RPA1006	possible protocatechuate 4,5-dioxygenase small subunit (AB035121)
orthoMCL2072	0.428571	0.276596	0.393939	0.484848	0.612903	0.361111	0.307167	0.264706	0.416667	0.377358	0.387097	0.211538	0.454545	0.459459	0.340426	0.42	0.444444	RPA1194	putative carboxymethylenebutenolidase
orthoMCL0535	0.553669	0.390097	0.564815	0.379674	0.434182	0.329594	0.593127	0.444571	0.258633	0.358289	0.334628	0.388796	0.358779	0.39586	0.405789	0.402002	0.437535	RPA1606	conserved unknown protein
orthoMCL2916	0.440945	0.528302	0.491525	0.46988	0.708861	0.333333	0.745455	0.459459	0.430233	0.355422	0.542169	0.301587	0.307692	0.552083	0.3875	0.396694	0.357664	RPA1685	possible serine protease/outer membrane autotransporter
orthoMCL2619	0.464286	0.423077	0.483871	0.375	0.56	0.347826	0.666667	0.56	0.384615	0.393939	0.416667	0.428571	0.297297	0.454545	0.5	0.5	0.354839	RPA1796	putative Adenylate/Guanylate cyclase
orthoMCL3864	0.342857	0.246377	0.276596	0.307692	0.787234	0.466667	0.611111	0.241379	0.211538	0.353659	0.340426	0.290323	0.403226	0.491228	0.317647	0.378378	0.444444	RPA1815	hypothetical protein
orthoMCL4292	0.132867	0.062069	0.101562	0.0950226	1	0.174419	0.568627	0.146067	0.179487	0.0775862	0.375	0.130952	0.0761421	0.333333	0.23	0.107143	0.0952381	RPA1845	putative tonB-dependent receptor protein
orthoMCL3587	0.129032	0.0693069	0.0986842	0.0805687	0.708333	0.153846	0.38	0.145833	0.184211	0.0491803	0.25	0.148148	0.0584795	0.242424	0.173469	0.084507	0.16129	RPA1846	unknown protein
orthoMCL4282	0.235294	1	0.181818	0.166667	0.666667	0.307692	0.4	0.157895	0.333333	0.166667	0.5	0.3	0.121212	0.2	0.28	0.25	0.25	RPA1847	conserved hypothetical protein
orthoMCL0314	0.125	0.1	0.119403	0.075	0.571429	0.290323	0.371429	0.14	0.2	0.101695	0.421053	0.2	0.109756	0.230769	0.222222	0.135135	0.139535	RPA1848	Uncharacterized iron-regulated membrane protein DUF337
orthoMCL3349	0.166667	0.113636	0.159091	0.0945946	0.833333	0.411765	0.416667	0.178571	0.506579	0.106383	0.25	0.595855	0.0945946	0.318182	0.75	0.133333	0.176471	RPA1849	conserved hypothetical protein
orthoMCL1728	0.0683761	0.0223464	0.0923077	0.0727273	0.291262	0.101266	0.433962	0.142857	0.0789474	0.033557	0.152941	0.0816327	0.0540541	0.153226	0.225352	0.08	0.0847953	RPA1874	hypothetical protein
orthoMCL0016	0.0961098	0.024024	0.0994624	0.083947	0.297189	0.0549738	0.455319	0.0839695	0.0451128	0.0456853	0.142857	0.0387324	0.0514372	0.257669	0.201389	0.0383275	0.0519159	RPA1875	possible uncharacterized iron-regulated membrane protein
orthoMCL1436	0.154382	0.727494	0.411713	0.265899	0.188258	0.909962	0.222243	0.251067	0.313137	0.113795	0.331222	0.638067	0.12907	0.246403	0.10826	0.304094	0.458194	RPA2023	conserved hypothetical protein
orthoMCL2434	0.0614673	0.037037	0.0309278	0.0493328	0.102564	0.0400972	0.083704	0.0548355	0.0854701	0.027248	0.0811688	0.0318725	0.0468632	0.114754	0.148173	0.0104294	0.020863	RPA2116	hypothetical protein
orthoMCL2435	0.0798526	0.0127628	0.0319817	0.058086	0.140259	0.0361193	0.137674	0.0839216	0.0597345	0.0231188	0.0591398	0.029656	0.047191	0.141209	0.206152	0.00895576	0.0190415	RPA2117	putative flavodoxin
orthoMCL2436	0.0800915	0.0324675	0.0566372	0.0547945	0.184953	0.046595	0.223565	0.0597015	0.0590717	0.0273109	0.0705128	0.0353982	0.0481366	0.0891365	0.15625	0.0381356	0.0386997	RPA2118	putative ATP-binding protein of ABC transporter
orthoMCL2437	0.0718232	0.0746269	0.0494505	0.046875	0.17	0.0496894	0.180952	0.079646	0.0923077	0.0346535	0.0842105	0.0595238	0.052	0.118182	0.123853	0.0365854	0.0323741	RPA2119	putative permease protein of ABC transporter
orthoMCL2438	0.126437	0.0972222	0.0506912	0.0719424	0.178571	0.0654206	0.209366	0.0729167	0.0804598	0.0418848	0.115385	0.0507246	0.0607287	0.123188	0.132404	0.0382166	0.0364238	RPA2120	putative hemin binding protein
orthoMCL2439	0.112048	0.056962	0.0405014	0.0818452	0.193764	0.0482625	0.179839	0.0711825	0.0672269	0.0727273	0.0723684	0.0828402	0.0484581	0.154839	0.145286	0.040146	0.0402299	RPA2121	conserved unknown protein
orthoMCL2440	0.05625	0.235294	0.0183486	0.0311111	0.0942029	0.0545455	0.25	0.0300752	0.0454545	0.035461	0.0185874	0.0316456	0.0146699	0.0326087	0.0373134	0.0793651	0.0119904	RPA2122	putative oxygen independent coproporphyrinogen III oxidase
orthoMCL2441	0.0977778	0.272727	0.0719178	0.0676533	0.163934	0.114094	0.597015	0.111111	0.144578	0.0362538	0.0343643	0.117647	0.0260664	0.0880829	0.110619	0.166667	0.0451912	RPA2123	conserved unknown protein
orthoMCL2442	0.0273349	0.0552486	0.00970874	0.0147321	0.086351	0.01983	0.38	0.0186824	0.0365449	0.0136842	0.0167598	0.0266667	0.00705533	0.0226155	0.0275534	0.0286885	0.00797342	RPA2124	tonB dependent iron siderophore receptor
orthoMCL2443	0.0384615	0.0404624	0.0216369	0.0181102	0.0838323	0.033557	0.485714	0.0206677	0.0493827	0.0160819	0.0200803	0.0366972	0.00784314	0.0348059	0.0299625	0.0175781	0.0147239	RPA2125	conserved unknown protein
orthoMCL2444	0.029661	0.121951	0.0133038	0.0211132	0.0727969	0.028777	0.571429	0.0249221	0.0508475	0.0125392	0.0342857	0.0357143	0.00820793	0.0287958	0.0307414	0.0247525	0.0114943	RPA2126	conserved unknown protein
orthoMCL4395	0.0492958	0.172414	0.0519481	0.0301508	0.105263	0.0666667	0.454545	1	0.111111	1	0.0568182	0.0506329	0.0194444	0.0467836	0.0388199	0.0701754	0.0233236	RPA2127	putative exbB, uptake of enterochelin
orthoMCL4329	1	0.208333	0.0327869	0.0353357	1	0.0769231	0.538462	0.0426829	0.0729167	0.0309278	0.0522388	0.0375	0.0139442	0.0619048	0.0412844	0.0684932	0.0236686	RPA2128	biopolymer transport protein ExbD/TolR
orthoMCL2388	0.0288809	0.208333	0.0316456	0.0257511	0.104651	0.0512821	0.5	0.0449438	0.0714286	0.0284091	0.0373134	0.0544218	0.0185874	0.0571429	0.0687831	0.0930233	0.0176991	RPA2129	possible energy transducer TonB, C-terminal region
orthoMCL0061	0.145631	0.184615	0.193333	0.2	0.304878	0.171053	0.320463	0.198675	0.178082	0.0580808	0.139706	0.168224	0.074856	0.197279	0.173077	0.212121	0.0669643	RPA2130	DUF81
orthoMCL2366	0.511745	0.133333	0.115341	0.121383	0.477889	0.188534	1.09091	0.11857	0.0838207	0.231511	0.133492	0.0326493	0.392185	0.172321	1.00356	0.115442	0.334545	RPA2156	cowN
orthoMCL2363	0.352273	0.295082	0.0499419	0.0560345	0.439024	0.489362	0.367347	0.477273	0.434783	0.432432	0.483333	0.873016	0.217949	0.702128	0.666667	0.35	0.236111	RPA2159	hypothetical protein
orthoMCL1550	0.0526316	0.0512821	0.0819672	0.0444444	0.333333	0.170732	0.290323	0.138889	0.166667	0.0869565	0.357143	0.333333	0.043956	0.244444	0.0359281	0.357143	0.172414	RPA2307	possible tonB-dependent receptor precursor
orthoMCL0073	0.0971429	0.076087	0.134615	0.128205	0.317073	0.222222	0.428571	0.176471	0.181818	0.148148	0.384615	0.268293	0.0898876	0.384615	0.178138	0.5	0.178571	RPA2308	possible periplasmic iron siderophore binding protein of ABC transporter
orthoMCL1551	0.162791	0.131579	0.176471	0.135593	0.384615	0.24	0.47619	0.28	0.3125	0.238095	0.416667	0.416667	0.176471	0.304348	0.148148	0.5	0.217391	RPA2309	putative iron chelatin ABC transporter, permease subunit
orthoMCL0172	0.146341	0.111111	0.1875	0.136364	0.333333	0.173913	0.333333	0.166667	0.25	0.173913	0.4	0.3125	0.147059	0.242424	0.157895	0.238095	0.178571	RPA2310	putative iron ABC transporter ATP-binding protein
orthoMCL1552	0.0987654	0.105263	0.150685	0.114035	0.352941	0.142857	0.4375	0.115385	0.1	0.105263	0.333333	0.25	0.111888	0.305556	0.140351	0.166667	0.128713	RPA2311	hypothetical protein
orthoMCL1553	0.0661765	0.0776699	0.0819672	0.0673077	0.235294	0.0551181	0.414634	0.0849057	0.037037	0.0547945	0.217391	0.0847458	0.0717131	0.201923	0.121019	0.1	0.0875912	RPA2312	hypothetical protein
orthoMCL1554	0.111111	0.0526316	0.131148	0.0873016	0.322581	0.147541	0.378788	0.18	0.101124	0.0740741	0.4	0.148148	0.0901639	0.231884	0.180851	0.0952381	0.0752688	RPA2313	unknown protein
orthoMCL1573	0.162162	0.321101	0.15102	0.165217	0.428571	0.0927835	1	0.316901	0.259146	0.217033	0.209607	0.142529	0.289326	0.463855	0.349854	0.180851	0.141593	RPA2333	putative cation transport ATPase, possible copper transporter
orthoMCL4135	0.197628	0.420827	0.218018	0.202811	0.433538	0.0905433	1	0.341404	0.217822	0.257603	0.22243	0.146699	0.307563	0.548951	0.45	0.187354	0.198614	RPA2334	unknown protein
orthoMCL4363	0.236209	0.308612	0.164591	0.1725	0.42216	0.0835544	1	0.224044	0.250308	1	0.555181	0.195055	0.28651	0.365957	0.367179	0.153326	0.174269	RPA2335	unknown protein
orthoMCL4136	0.204584	0.318717	0.143367	0.128205	0.357445	0.106236	1	0.20765	0.286115	0.179087	0.260924	0.18645	0.24674	0.309982	0.330459	0.115512	0.159722	RPA2336	unknown protein
orthoMCL4137	0.100451	0.302808	0.0865385	0.121564	0.339789	0.189404	1	0.224444	0.267732	0.105193	0.223431	0.13267	0.187553	0.384971	0.21059	0.155116	0.257282	RPA2337	hypothetical protein
orthoMCL1574	0.16	0.411523	0.225	0.28125	0.533493	0.313019	1	0.343643	0.295775	0.18209	0.319058	0.184669	0.283453	0.58221	0.290419	0.280654	0.424699	RPA2338	unknown protein
orthoMCL4365	0.026455	0.625	0.0320856	0.0207101	0.211268	0.0618557	1	0.0333333	0.0945946	0.0869565	1	0.0655738	0.0531915	0.0523256	0.0821355	0.151515	0.384615	RPA2377	conserved hypothetical protein
orthoMCL4366	0.0111248	0.470588	0.00500626	0.00431881	0.164609	0.0148148	1	0.00812065	0.0277778	0.0194986	1	0.0132053	0.013597	0.0108434	0.0467928	0.0271493	0.173913	RPA2378	putative tonB-dependent receptor protein
orthoMCL4367	0.0103397	0.666667	0.00648298	0.00409417	0.223975	0.0165289	1	0.0131148	0.05	0.0326797	1	0.0169851	0.0205882	0.0114286	0.0530387	0.0392157	0.142857	RPA2379	probable acetyltransferase
orthoMCL4368	0.0121212	0.625	0.0102564	0.00851064	0.142012	0.0159363	1	0.017192	0.0526316	0.0431034	1	0.0189036	0.0287081	0.0178042	0.0423012	0.0434783	0.181818	RPA2380	probable tonB dependent iron siderophore receptor
orthoMCL4369	0.0866667	0.555556	0.0955882	0.0707071	0.244444	0.234375	1	0.142857	0.2	0.158537	1	0.119403	0.123967	0.110169	0.110638	0.3	0.238095	RPA2381	probable FecR, iron siderophore sensor protein
orthoMCL4370	0.0328358	0.428571	0.0387597	0.027027	0.258389	0.0900901	1	0.0650407	0.0967742	0.103774	1	0.0410095	0.0535714	0.0600858	0.0736196	0.173469	0.15942	RPA2382	putative iron(III) ABC transporter, ATP-binding protein
orthoMCL4371	0.0519481	0.833333	0.057971	0.0531915	0.207317	0.166667	1	0.129032	0.357143	0.208333	1	0.0746269	0.131579	0.113636	0.0952381	0.227273	0.294118	RPA2383	putative iron(III) ABC transporter, permease protein
orthoMCL4372	0.0775862	1	0.0357143	0.0337838	0.264706	0.116279	1	0.176471	0.08	0.192308	1	0.0649351	0.106383	0.0714286	0.0619469	0.16129	0.238095	RPA2384	putative ironIII transport permease protein
orthoMCL4373	0.0131332	0.363636	0.00986842	0.00890585	0.168975	0.0242718	1	0.0211864	0.0543478	0.0463576	1	0.0245536	0.0298013	0.0277778	0.0595668	0.0408163	0.12069	RPA2385	putative ABC transporter, periplasmic Fe+3 siderophore binding protein
orthoMCL4374	0.0176565	0.352941	0.0143062	0.013683	0.22288	0.0442804	1	0.0316206	0.0318182	0.0482759	1	0.0324826	0.0331126	0.0332326	0.0828488	0.0440252	0.12381	RPA2386	conserved hypothetical protein
orthoMCL4375	0.0728376	0.380952	0.0524476	0.0566281	0.342967	0.25	1	0.0820669	0.164286	0.110345	1	0.112971	0.101626	0.101562	0.153005	0.0805369	0.2	RPA2387	conserved hypothetical protein
orthoMCL4376	0.0434783	0.375	0.0231959	0.0225933	0.322718	0.104294	1	0.0735786	0.05625	0.0491071	1	0.0705394	0.0299786	0.0433145	0.112028	0.0394089	0.28866	RPA2388	possible acyl-CoA ligase for activation during siderophore synthesis
orthoMCL4377	0.0163339	0.461538	0.0110906	0.0125471	0.233645	0.0277778	1	0.0290456	0.0483871	0.0555556	1	0.03125	0.0361446	0.0316206	0.0785398	0.0482759	0.140845	RPA2389	possible Rhizobactin siderophore biosynthesis protein RhsF
orthoMCL4378	0.0140281	0.352941	0.00892857	0.00877193	0.195755	0.0146751	1	0.0171569	0.0258303	0.039801	1	0.0167526	0.0293333	0.0402145	0.0808081	0.03125	0.121212	RPA2390	possible Rhizobactin siderophore biosynthesis protein rhbC
orthoMCL4379	0.124629	0.108974	0.0712743	0.0966292	0.34375	0.105932	1	0.138249	0.114504	0.0894942	1	0.106667	0.136882	0.2625	0.321622	0.0841121	0.0814607	RPA2391	RNA polymerase ECF-type sigma factor, possible FecI
orthoMCL0497	0.312266	0.678201	0.236525	0.370536	0.48613	0.489621	0.50715	0.444283	0.431635	0.520107	0.401559	0.41838	0.431151	0.635724	0.876025	0.32224	0.368624	RPA2468	DUF59
orthoMCL0498	0.44	0.57377	0.286517	0.439716	0.346591	0.460938	0.507375	0.382222	0.426667	0.420635	0.461538	0.406061	0.414286	0.573913	0.733333	0.293333	0.363014	RPA2469	putative lactoylglutathione lyase
orthoMCL0499	0.273486	0.405405	0.230196	0.267045	0.328221	0.32067	0.359848	0.326146	0.294702	0.283422	0.320346	0.326007	0.348592	0.427879	0.454545	0.184165	0.313869	RPA2470	Protein of unknown function, HesB/YadR/YfhF
orthoMCL0573	0.478261	0.333333	0.209302	0.164557	0.451613	0.636364	0.533333	0.444444	0.375	0.375	0.333333	0.416667	0.25641	0.588235	0.5	0.305556	0.409091	RPA2498	possible ABC transporter, permease protein
orthoMCL1632	0.406061	0.4	0.536913	0.414365	0.657895	0.364681	0.708972	0.383929	0.509383	0.469194	0.472603	0.388655	0.431858	0.497207	0.480287	0.421703	0.383754	RPA2537	possible NADH dehydrogenase (ubiquinone) Fe-S protein 4 (18kD) (NADH-coenzyme Q reductase)
orthoMCL3855	0.346667	0.325581	0.386667	0.411765	0.607143	0.415385	0.514706	0.348485	0.371429	0.270588	0.329268	0.289474	0.482759	0.359551	0.465517	0.584906	0.284314	RPA2598	GTP binding protein-like
orthoMCL1216	0.225	0.529412	0.209302	0.173077	0.428571	0.310345	0.254237	0.333333	0.304348	0.291667	0.545455	0.228571	0.195122	0.333333	0.171429	0.291667	0.114943	RPA2745	possible ferric siderophore receptor protein
orthoMCL1226	0.347255	0.406593	0.379984	0.34619	0.42305	0.378968	0.477509	0.464921	0.440233	0.380353	0.503885	0.570896	0.391905	0.710823	0.521053	0.268588	0.504977	RPA2755	possible DNA-binding stress protein
orthoMCL1227	0.228319	0.117647	0.151376	0.197761	0.40942	0.0844037	0.420959	0.257426	0.128205	0.14121	0.28	0.0945674	0.159624	0.525229	0.287923	0.0780488	0.102415	RPA2756	hypothetical protein
orthoMCL0152	0.117534	0.0550459	0.0841751	0.0854922	0.316092	0.0953846	0.466667	0.124242	0.084507	0.0806452	0.17757	0.0650888	0.106667	0.333333	0.254032	0.0710383	1	RPA2843	pseudo gene of Fe+3 siderophore transport receptor
orthoMCL3494	0.437158	0.432886	0.570732	0.41841	0.50165	0.436681	0.633898	0.506667	0.392996	0.278431	0.550607	0.496084	0.477419	0.344609	0.448276	0.522523	0.335227	RPA2847	putative sec-independent protein translocase component TatC
orthoMCL2405	0.21135	0.47494	0.350829	0.31441	0.201987	0.739464	0.184146	0.177099	0.309677	0.251748	0.342327	0.593074	0.356608	0.394464	0.214619	0.404834	0.469595	RPA2950	NADH-ubiquinone dehydrogenase chain C
orthoMCL2415	0.584375	0.4	0.544248	0.374317	0.488215	0.501305	0.688679	0.523256	0.340517	0.369231	0.51004	0.364583	0.566138	0.417526	0.473118	0.406433	0.486726	RPA2963	hypothetical protein
orthoMCL3773	0.216374	0.201923	0.175595	0.338843	0.280182	0.173432	0.218968	0.342105	0.263158	0.275862	0.157509	0.188356	0.257485	0.36747	0.253846	0.156425	0.198777	RPA3053	cold shock DNA binding protein
orthoMCL0133	0.21673	0.221429	0.264706	0.253165	0.393939	0.466102	1	0.347826	0.267857	0.367521	0.571429	0.373737	0.460526	0.482014	0.530864	0.366667	0.155779	RPA3282	RNA polymerase ECF-type sigma factor, possible FecI
orthoMCL3575	0.209524	0.139394	0.20979	0.154321	0.352941	0.328358	0.330986	0.230769	0.181818	0.125	0.346749	0.137363	0.174888	0.357143	0.239437	0.190955	0.179191	RPA3476	possible energy transducer TonB
orthoMCL3576	0.185	0.0954357	0.112	0.155405	0.309942	0.242188	0.298673	0.20442	0.152672	0.0809061	0.353623	0.145374	0.139205	0.262857	0.184466	0.12963	0.073741	RPA3477	exbD, uptake of enterochelin
orthoMCL3577	0.182243	0.131098	0.158088	0.141538	0.455357	0.213115	0.386473	0.227545	0.262673	0.104956	0.37931	0.191257	0.162245	0.408964	0.261692	0.159341	0.170683	RPA3478	possible exbB, uptake of enterochelin
orthoMCL3578	0.33925	0.0924499	0.264026	0.244926	0.428571	0.231198	0.478343	0.222581	0.261261	0.0952381	0.356275	0.205314	0.146806	0.375839	0.294335	0.111842	0.218659	RPA3479	2OG-Fe(II) oxygenase superfamily:Prolyl 4-hydroxylase, alpha subunit
orthoMCL0319	0.189542	0.063745	0.169811	0.14123	0.371134	0.0961538	0.32526	0.202055	0.0766129	0.095	0.378121	0.0628743	0.0983359	0.523256	0.201504	0.0607029	0.0776014	RPA3480	putative outer membrane receptor for iron transport
orthoMCL3579	0.16792	0.0524345	0.153439	0.149177	0.367647	0.106901	0.258333	0.204893	0.101695	0.0795455	0.141026	0.0506912	0.138702	0.208178	0.356568	0.0580913	0.03298	RPA3481	hypothetical protein
orthoMCL0689	0.366492	0.542969	0.757576	0.545024	0.388889	0.388462	0.519126	0.432584	0.5	0.258929	0.425532	0.455319	0.528169	0.344059	0.446541	0.471698	0.315385	RPA3618	AAA ATPase
orthoMCL3710	0.304348	0.516667	0.470588	0.64	0.511111	0.356164	0.343137	0.657143	0.333333	0.355556	0.341463	0.269231	0.382979	0.5	0.631579	0.317073	0.156863	RPA3693	putative cytochrome c
orthoMCL1519	0.425373	0.410959	0.51634	0.42446	0.724771	0.448485	0.783333	0.402778	0.333333	0.343558	0.484375	0.287179	0.45614	0.464455	0.342657	0.538462	0.368421	RPA3718	transcriptional regulator, IclR family
orthoMCL1520	0.368421	0.463415	0.469388	0.351351	0.604167	0.452055	0.721311	0.430769	0.327586	0.318841	0.473684	0.362319	0.446809	0.448718	0.4	0.66	0.361111	RPA3719	putative high-affinity branched-chain amino acid transport system ATP-binding protein
orthoMCL3621	0.277778	0.225806	0.285714	0.2	0.36	0.322581	0.346535	0.302326	0.2	0.342857	0.48	0.293103	0.226415	0.384615	0.295775	0.2	0.189655	RPA3839	putative transcriptional regulator PchR, AraC family
orthoMCL1642	0.383234	0.416185	0.60199	0.53719	0.47343	0.486264	0.5	0.29386	0.242424	0.256944	0.377551	0.197861	0.565517	0.36036	0.448	0.318436	0.11353	RPA3956	ferredoxin
orthoMCL1083	0.304348	0.145985	0.25	0.190184	0.588235	0.147059	0.411765	0.264957	0.222222	0.246914	0.394737	0.188406	0.169014	0.702703	0.293233	0.185714	0.103448	RPA4152	periplasmic iron binding protein FbpA precursor
orthoMCL0035	0.26087	0.125	0.21875	0.175	0.566038	0.186047	0.458333	0.289474	0.357143	0.150685	0.48	0.214286	0.160839	0.393939	0.224806	0.238095	0.2	RPA4153	putative iron transport system permease protein
orthoMCL1080	0.427861	0.39782	0.428094	0.361111	0.54	0.42	0.576	0.389381	0.311741	0.366947	0.47541	0.329545	0.493213	0.453552	0.480159	0.521739	0.458753	RPA4156	3-oxoadipate CoA-transferase subunit A
orthoMCL0983	0.361963	0.433735	0.49711	0.270968	0.377778	0.56701	1.15385	0.192308	0.5	0.333333	0.578947	0.484305	0.320988	0.339869	0.206897	0.147673	0.312925	RPA4201	hypothetical protein
orthoMCL1359	0.434783	0.366197	0.408163	0.40678	0.694915	0.473684	0.509434	0.333333	0.354839	0.293103	0.404762	0.247788	0.433962	0.407407	0.518987	0.605263	0.280488	RPA4231	putative oxidoreductase
orthoMCL2665	0.173112	0.647601	0.346829	0.159107	0.171989	0.398632	0.0653674	0.0728239	0.13622	0.113418	0.209987	0.315951	0.109519	0.263426	0.102164	0.387829	0.310665	RPA4250	nitrogen fixation transcriptional regulator fixK2, Crp/Fnr family
orthoMCL1394	0.154286	0.110577	0.0945559	0.0719424	0.192593	0.152174	0.226244	0.223022	0.103723	0.178571	0.154362	0.119691	0.162996	0.236686	0.124514	0.128655	0.146893	RPA4402	hypothetical protein
orthoMCL1370	0.264706	0.132075	0.183673	0.185185	0.555556	0.421053	0.857143	0.24	0.428571	0.212121	0.434783	0.4	0.163265	0.444444	0.202247	0.222222	0.258065	RPA4429	Uncharacterized iron-regulated membrane protein DUF337
orthoMCL1369	0.282051	0.22	0.212766	0.23913	0.486486	0.333333	1.14286	0.277778	0.384615	0.307692	0.421053	0.241379	0.22	0.705882	0.423077	0.235294	0.147541	RPA4430	putative TonB-dependent receptor
orthoMCL3545	0.357143	0.268041	0.366667	0.405405	0.608696	0.484848	0.769231	0.25	0.170213	0.217391	0.652174	0.482759	0.218182	0.447368	0.264706	0.3	0.304348	RPA4469	conserved unknown protein
orthoMCL1828	0.482759	0.315789	1	0.645161	0.422222	0.363636	0.511111	0.53125	0.34375	0.340909	0.384615	0.340426	0.413793	0.428571	0.5	0.433333	0.396825	RPA4598	possible acyl-CoA dehydrogenase
orthoMCL1295	0.527027	0.237911	0.965928	0.502604	0.54	0.279661	1.38462	0.151961	0.255906	0.261194	0.183544	0.0994764	0.39604	0.201238	0.390572	0.129808	0.532468	RPA4633	short-chain dehydrogenase
orthoMCL1293	0.234767	0.395462	0.264368	0.251046	0.532495	0.293671	0.35109	0.437931	0.376437	0.330789	0.47767	0.405195	0.425428	0.66323	0.383212	0.373684	0.24375	RPA4635	ferrous iron transport protein B
orthoMCL1536	0.26	0.145511	0.123552	0.172249	0.364103	0.211268	0.409318	0.292308	0.115672	0.179825	0.407767	0.583333	0.147059	0.556034	0.418152	0.184615	0.251656	RPA4760	unknown protein
