# Supplementary material for: Redox Regulation of a Light-Harvesting Antenna Complex in an Anoxygenic Phototroph
Source: mBio. 2019 Nov 26;10(6):e02838-19. doi: 10.1128/mBio.02838-19 (PMC6879726; doi:10.1128/mBio.02838-19)
Supplement: TABLE S3 [file mBio.02838-19-st003.xlsx]

## Sheet: Table S3
Table S3. Genes up-regulated under low light intensity in at least 14 of 17 R. palustris strains
Note 1. All strains were grown in nitrogen-fixing medium with 20 mM acetate, Wolfe's vitamins, and 10 mM vanadium chloride
Note 2. Numbers highlighted in green were more highly expressed in cells exposed to low light intensity (ratio of low light intensity/high light intensity ≥2)
	R. palustris strain
orthoMCL_id	0001L	1a1	CGA009	CGA010	AP1	ATCC17007	BIS3	CEA001	DCP3	DSM126	DSM8283	KD1	NCIB8288	RCH350	RCH500	RSP24	TIE1	Locus number	Gene product
orthoMCL4241	4.28302	10.3929	2.04839	4.27083	2.31183	5.80769	0.779762	3.51852	0.710526	9.375	1	14.0556	7.88571	11.1724	7.4878	6.85714	12.4762	RPA3014	two-component transcriptional regulator, LuxR family
orthoMCL2709	2.06061	1.73333	8.22222	7.52381	6.25	3.66667	1.58621	3.88235	2.36364	5.16667	13.4375	0.8	5.5	3.84615	3	9.47368	25.15	RPA3035	hypothetical protein
orthoMCL4238	15.9597	263.875	14.4424	59.6129	18.4688	26.2034	1.32	17.0076	1.375	94.4667	1	187.571	87.2308	68.1852	35.1842	109.15	68.9	RPA3011	unknown protein
orthoMCL4237	19.9232	601.333	26.7857	92.3785	36.7367	22.0865	2.3121	16.5698	1.40909	217.026	1	337.73	190.549	95.5611	55.1912	231.005	68.6615	RPA3009	light harvesting protein B-800-850, beta chain C (antenna pigment protein, beta chain C) (LH II-C beta)
orthoMCL4239	19.6037	751	29.0754	94.9667	34.0628	41.6352	1.43478	16.7229	1.71429	230.167	1	338.75	225.36	99.039	47.4326	201.656	85.8505	RPA3012	light harvesting protein B-800-850, alpha chain D (antenna pigment protein, alpha chain D) (LH II-D alpha)
orthoMCL4240	26.2905	1094.29	29.0924	104.197	33.3176	43.9018	1.4434	19.3926	1.70238	292.39	1	511.984	283.315	108.715	48.2139	247.401	87.7481	RPA3013	light harvesting protein B-800-850, beta chain D (antenna pigment protein, beta chain D) (LH II-D beta)
orthoMCL1877	5.45833	3.78824	1.35714	3.64706	2.86782	4.11321	1.90933	4.58333	4.28922	6.4	4.99213	8.97826	3.92105	6.25974	6.47183	3.19868	12.6857	RPA3587	hypothetical protein
